# Supplementary material for: ﻿A new species of the pill millipede genus Rhopalomeris Verhoeff, 1906 (Diplopoda, Glomerida, Glomeridae) from Myanmar, and notes on Rhopalomeriscarnifex (Pocock, 1889)
Source: Zookeys. 2024 Oct 16;1215:235–57. doi: 10.3897/zookeys.1215.130919 (PMC11499670; doi:10.3897/zookeys.1215.130919)
Supplement: XML Treatment for Rhopalomeris [file zookeys.1215.130919-treatment1.xml]

<!DOCTYPE tp:taxon-treatment
  PUBLIC "-//TaxonX//DTD Taxonomic Treatment Publishing DTD v0 20100105//EN" "tax-treatment-NSO.dtd">
<tp:taxon-treatment xmlns:tp="http://www.plazi.org/taxpub"><tp:treatment-meta><kwd-group><label>Taxon classification</label><kwd>
                <named-content content-type="kingdom">Animalia</named-content>
              </kwd></kwd-group><mixed-citation publication-type="journal"><person-group><name><surname>Likhitrakarn</surname><given-names>Natdanai</given-names></name><name><surname>Golovatch</surname><given-names>Sergei I.</given-names></name><name><surname>Srisonchai</surname><given-names>Ruttapon</given-names></name><name><surname>Jirapatrasilp</surname><given-names>Parin</given-names></name><name><surname>Sapparojpattana</surname><given-names>Pichsinee</given-names></name><name><surname>Jeratthitikul</surname><given-names>Ekgachai</given-names></name><name><surname>Panha</surname><given-names>Somsak</given-names></name><name><surname>Sutcharit</surname><given-names>Chirasak</given-names></name></person-group><article-title>﻿A new species of the pill millipede genus <italic><tp:taxon-name><tp:taxon-name-part taxon-name-part-type="genus" reg="Rhopalomeris">Rhopalomeris</tp:taxon-name-part></tp:taxon-name></italic> Verhoeff, 1906 (<tp:taxon-name><tp:taxon-name-part taxon-name-part-type="class">Diplopoda</tp:taxon-name-part></tp:taxon-name>, <tp:taxon-name><tp:taxon-name-part taxon-name-part-type="order">Glomerida</tp:taxon-name-part></tp:taxon-name>, <tp:taxon-name><tp:taxon-name-part taxon-name-part-type="family">Glomeridae</tp:taxon-name-part></tp:taxon-name>) from Myanmar, and notes on <italic><tp:taxon-name><tp:taxon-name-part taxon-name-part-type="genus" reg="Rhopalomeris">Rhopalomeris</tp:taxon-name-part><tp:taxon-name-part taxon-name-part-type="species" reg="carnifex">carnifex</tp:taxon-name-part></tp:taxon-name></italic> (Pocock, 1889)</article-title><source>Zookeys</source><day>16</day><month>10</month><year>2024</year><volume>1215</volume><fpage>235</fpage><lpage>257</lpage><pub-id pub-id-type="doi">10.3897/zookeys.1215.130919</pub-id></mixed-citation></tp:treatment-meta><tp:nomenclature><label>﻿Genus</label><tp:taxon-name>
              <object-id xmlns:xlink="http://www.w3.org/1999/xlink" content-type="arpha" xlink:type="simple">1CD26737-F9B6-5527-883B-1C2B39261650</object-id>
              <tp:taxon-name-part taxon-name-part-type="genus" reg="Rhopalomeris">Rhopalomeris</tp:taxon-name-part>
            </tp:taxon-name><tp:taxon-authority>Verhoeff, 1906</tp:taxon-authority><tp:nomenclature-citation-list><tp:nomenclature-citation><tp:taxon-name>
                  <tp:taxon-name-part taxon-name-part-type="genus" reg="Rhopalomeris">Rhopalomeris</tp:taxon-name-part>
                </tp:taxon-name><comment>Verhoeff, 1906: 188 (D).</comment></tp:nomenclature-citation><tp:nomenclature-citation><tp:taxon-name>
                  <tp:taxon-name-part taxon-name-part-type="genus" reg="Rhopalomeris">Rhopalomeris</tp:taxon-name-part>
                </tp:taxon-name><comment>– <xref ref-type="bibr" rid="B44">Silvestri 1917</xref>: 140 (D); <xref ref-type="bibr" rid="B18">Jeekel 1971</xref>: 17 (L); <xref ref-type="bibr" rid="B31">Mauriès 1971</xref>: 435 (M); 2007: 243 (M); <xref ref-type="bibr" rid="B15">Hoffman 1980</xref>: 68 (L); <xref ref-type="bibr" rid="B13">Golovatch et al. 2011</xref>: 1 (D); <xref ref-type="bibr" rid="B11">Golovatch and Semenyuk 2016</xref>: 413 (D, K); <xref ref-type="bibr" rid="B35">Nguyen et al. 2019</xref>: 292 (D, K); 2021: 259 (D).</comment></tp:nomenclature-citation></tp:nomenclature-citation-list></tp:nomenclature><tp:treatment-sec sec-type="diagnosis" id="SECID0EXVAG"><title>Diagnosis.</title><p>The genus <italic><tp:taxon-name><tp:taxon-name-part taxon-name-part-type="genus" reg="Rhopalomeris">Rhopalomeris</tp:taxon-name-part></tp:taxon-name></italic> could be recognized through numerous apical sensory cones on the antennal tip, and antennomere 6 being particularly enlarged and rather strongly curved. In addition, the posterior telopods are rather strongly enlarged and stout, supplied with both prefemoral and femoral trichosteles. The femur has a distinctive and particular distocaudal process. The body is relatively large, with adults ranging from 11 to 20 mm in length. The body coloration is variable, but often useful for species identification.</p></tp:treatment-sec><tp:treatment-sec sec-type="type species" id="SECID0EEWAG"><title>Type species.</title><p><italic><tp:taxon-name><tp:taxon-name-part taxon-name-part-type="genus" reg="Glomeris">Glomeris</tp:taxon-name-part><tp:taxon-name-part taxon-name-part-type="species" reg="carnifex">carnifex</tp:taxon-name-part></tp:taxon-name></italic> Pocock, 1889, fixed under Art. 70.3 (ICZN 1999) in <xref ref-type="bibr" rid="B13">Golovatch et al. (2011)</xref>, misidentified as <italic><tp:taxon-name><tp:taxon-name-part taxon-name-part-type="genus" reg="Rhopalomeris">Rhopalomeris</tp:taxon-name-part><tp:taxon-name-part taxon-name-part-type="species" reg="bicolor">bicolor</tp:taxon-name-part></tp:taxon-name></italic> (Wood, 1865) in the original designation by <xref ref-type="bibr" rid="B46">Verhoeff (1906)</xref>.</p></tp:treatment-sec><tp:treatment-sec sec-type="Other species included" id="SECID0EIXAG"><title>Other species included.</title><p><italic><tp:taxon-name><tp:taxon-name-part taxon-name-part-type="genus" reg="Rhopalomeris">Rhopalomeris</tp:taxon-name-part><tp:taxon-name-part taxon-name-part-type="species" reg="monacha">monacha</tp:taxon-name-part></tp:taxon-name></italic> Silvestri, 1917; <italic><tp:taxon-name><tp:taxon-name-part taxon-name-part-type="genus" reg="Rhopalomeris">R.</tp:taxon-name-part><tp:taxon-name-part taxon-name-part-type="species" reg="tonkinensis">tonkinensis</tp:taxon-name-part></tp:taxon-name></italic> Silvestri, 1917; <italic><tp:taxon-name><tp:taxon-name-part taxon-name-part-type="genus" reg="Rhopalomeris">R.</tp:taxon-name-part><tp:taxon-name-part taxon-name-part-type="species" reg="variegata">variegata</tp:taxon-name-part></tp:taxon-name></italic> Golovatch &amp; Semenyuk, 2016; <italic><tp:taxon-name><tp:taxon-name-part taxon-name-part-type="genus" reg="Rhopalomeris">R.</tp:taxon-name-part><tp:taxon-name-part taxon-name-part-type="species" reg="sauda">sauda</tp:taxon-name-part></tp:taxon-name></italic> Nguyen, Sierwald &amp; Marek, 2019; and <italic><tp:taxon-name><tp:taxon-name-part taxon-name-part-type="genus" reg="Rhopalomeris">R.</tp:taxon-name-part><tp:taxon-name-part taxon-name-part-type="species" reg="nagao">nagao</tp:taxon-name-part></tp:taxon-name></italic> Nguyen, Nguyen &amp; Eguchi, 2021.</p></tp:treatment-sec><tp:treatment-sec sec-type="remarks" id="SECID0EFZAG"><title>Remarks.</title><p>The genus <italic><tp:taxon-name><tp:taxon-name-part taxon-name-part-type="genus" reg="Rhopalomeris">Rhopalomeris</tp:taxon-name-part></tp:taxon-name></italic> was originally typified by <xref ref-type="bibr" rid="B46">Verhoeff (1906)</xref> through the designation of <italic><tp:taxon-name><tp:taxon-name-part taxon-name-part-type="genus" reg="Glomeris">Glomeris</tp:taxon-name-part><tp:taxon-name-part taxon-name-part-type="species" reg="bicolor">bicolor</tp:taxon-name-part></tp:taxon-name></italic> Wood, 1865 as the type species. However, this designation was based on specimens from Salanga Island (presently known as Phuket Island, Thailand) housed in the Berlin Museum (currently Museum für Naturkunde Berlin; ZMB), and these specimens had been previously identified by F. Karsch as <italic><tp:taxon-name><tp:taxon-name-part taxon-name-part-type="genus" reg="Glomeris">G.</tp:taxon-name-part><tp:taxon-name-part taxon-name-part-type="species" reg="bicolor">bicolor</tp:taxon-name-part></tp:taxon-name></italic>. Although the type locality of <italic><tp:taxon-name><tp:taxon-name-part taxon-name-part-type="genus" reg="Glomeris">G.</tp:taxon-name-part><tp:taxon-name-part taxon-name-part-type="species" reg="bicolor">bicolor</tp:taxon-name-part></tp:taxon-name></italic> is in Hong Kong (<xref ref-type="bibr" rid="B52">Wood 1865</xref>), <xref ref-type="bibr" rid="B46">Verhoeff (1906)</xref> followed Karsch’s identification, and refrained to introduce a new name to those specimens.</p><p>Furthermore, <xref ref-type="bibr" rid="B46">Verhoeff (1906)</xref> compared the specimens from Phuket Island with <italic><tp:taxon-name><tp:taxon-name-part taxon-name-part-type="genus" reg="Glomeris">G.</tp:taxon-name-part><tp:taxon-name-part taxon-name-part-type="species" reg="carnifex">carnifex</tp:taxon-name-part></tp:taxon-name></italic>, noting that several characteristics were similar to his specimens. He admitted that both might be two distinct species because of possible distinctions in telopods and the number of apical sensory cones on the antennae. Verhoeff also suggested to reclassify <italic><tp:taxon-name><tp:taxon-name-part taxon-name-part-type="genus" reg="Glomeris">G.</tp:taxon-name-part><tp:taxon-name-part taxon-name-part-type="species" reg="carnifex">carnifex</tp:taxon-name-part></tp:taxon-name></italic> under the genus <italic><tp:taxon-name><tp:taxon-name-part taxon-name-part-type="genus" reg="Rhopalomeris">Rhopalomeris</tp:taxon-name-part></tp:taxon-name></italic>.</p><p>Subsequently, <xref ref-type="bibr" rid="B44">Silvestri (1917)</xref> examined relevant material probably housed in the Zoological Survey of India, (formerly the Indian Museum). He synonymized <italic><tp:taxon-name><tp:taxon-name-part taxon-name-part-type="genus" reg="Glomeris">G.</tp:taxon-name-part><tp:taxon-name-part taxon-name-part-type="species" reg="bicolor">bicolor</tp:taxon-name-part></tp:taxon-name></italic> sensu <xref ref-type="bibr" rid="B46">Verhoeff (1906)</xref> with <tp:taxon-name><tp:taxon-name-part taxon-name-part-type="genus" reg="Rhopalomeris">R.</tp:taxon-name-part><tp:taxon-name-part taxon-name-part-type="species" reg="carnifex">carnifex</tp:taxon-name-part><tp:taxon-name-part taxon-name-part-type="infraspecific-rank">var.</tp:taxon-name-part><tp:taxon-name-part taxon-name-part-type="variety" reg="pallida">pallida</tp:taxon-name-part></tp:taxon-name> (Pocock, 1889) from Elphinstone Island, Mergui Archipelago, Myanmar, and redesignated <italic><tp:taxon-name><tp:taxon-name-part taxon-name-part-type="genus" reg="Rhopalomeris">R.</tp:taxon-name-part><tp:taxon-name-part taxon-name-part-type="species" reg="carnifex">carnifex</tp:taxon-name-part></tp:taxon-name></italic> from Tenasserim, Myanmar, as the type species.</p><p>Finally, <xref ref-type="bibr" rid="B13">Golovatch et al. (2011)</xref> studied the specimens of <italic><tp:taxon-name><tp:taxon-name-part taxon-name-part-type="genus" reg="Glomeris">G.</tp:taxon-name-part><tp:taxon-name-part taxon-name-part-type="species" reg="bicolor">bicolor</tp:taxon-name-part></tp:taxon-name></italic> sensu <xref ref-type="bibr" rid="B46">Verhoeff (1906)</xref>, from Salanga Island housed in the ZMB, and confirmed the identification of these specimens as <italic><tp:taxon-name><tp:taxon-name-part taxon-name-part-type="genus" reg="Rhopalomeris">R.</tp:taxon-name-part><tp:taxon-name-part taxon-name-part-type="species" reg="carnifex">carnifex</tp:taxon-name-part></tp:taxon-name></italic>. <xref ref-type="bibr" rid="B13">Golovatch et al. (2011)</xref> also synonymized the variety <italic><tp:taxon-name><tp:taxon-name-part taxon-name-part-type="genus" reg="Rhopalomeris"/><tp:taxon-name-part taxon-name-part-type="species" reg="pallida">pallida</tp:taxon-name-part></tp:taxon-name></italic> with <italic><tp:taxon-name><tp:taxon-name-part taxon-name-part-type="genus" reg="Rhopalomeris">R.</tp:taxon-name-part><tp:taxon-name-part taxon-name-part-type="species" reg="carnifex">carnifex</tp:taxon-name-part></tp:taxon-name></italic> given the reason that the variety <italic><tp:taxon-name><tp:taxon-name-part taxon-name-part-type="genus" reg="Rhopalomeris"/><tp:taxon-name-part taxon-name-part-type="species" reg="pallida">pallida</tp:taxon-name-part></tp:taxon-name></italic> was simply a color morph of <italic><tp:taxon-name><tp:taxon-name-part taxon-name-part-type="genus" reg="Rhopalomeris">R.</tp:taxon-name-part><tp:taxon-name-part taxon-name-part-type="species" reg="carnifex">carnifex</tp:taxon-name-part></tp:taxon-name></italic>, and validated that <italic><tp:taxon-name><tp:taxon-name-part taxon-name-part-type="genus" reg="Rhopalomeris">R.</tp:taxon-name-part><tp:taxon-name-part taxon-name-part-type="species" reg="carnifex">carnifex</tp:taxon-name-part></tp:taxon-name></italic> is the type species of <italic><tp:taxon-name><tp:taxon-name-part taxon-name-part-type="genus" reg="Rhopalomeris">Rhopalomeris</tp:taxon-name-part></tp:taxon-name></italic>, fixed under Art. 70.3 (ICZN 1999). Therefore, the millipede genus <italic><tp:taxon-name><tp:taxon-name-part taxon-name-part-type="genus" reg="Rhopalomeris">Rhopalomeris</tp:taxon-name-part></tp:taxon-name></italic> is currently known only from Myanmar, Thailand, Malaysia, and Vietnam, with a total of six nominal species involved (Fig. <xref ref-type="fig" rid="F1">1</xref>).</p><p><italic><tp:taxon-name><tp:taxon-name-part taxon-name-part-type="genus" reg="Peplomeris">Peplomeris</tp:taxon-name-part></tp:taxon-name></italic> was originally described as a subgenus of <italic><tp:taxon-name><tp:taxon-name-part taxon-name-part-type="genus" reg="Rhopalomeris">Rhopalomeris</tp:taxon-name-part></tp:taxon-name></italic> (Silvestri, 1917). However, it was later raised to a genus level by <xref ref-type="bibr" rid="B31">Mauriès (1971)</xref>, who assigned this genus to the tribe <tp:taxon-name><tp:taxon-name-part taxon-name-part-type="tribe">Haploglomerini</tp:taxon-name-part></tp:taxon-name>, whereas <italic><tp:taxon-name><tp:taxon-name-part taxon-name-part-type="genus" reg="Rhopalomeris">Rhopalomeris</tp:taxon-name-part></tp:taxon-name></italic> belongs to the tribe <tp:taxon-name><tp:taxon-name-part taxon-name-part-type="subfamily">Trachysphaerini</tp:taxon-name-part></tp:taxon-name> (Mauriès, 1971). <xref ref-type="bibr" rid="B35">Nguyen et al. (2019)</xref> provided a comprehensive comparison among these two genera, highlighting key morphological differences among five Vietnamese glomerid genera. <italic><tp:taxon-name><tp:taxon-name-part taxon-name-part-type="genus" reg="Peplomeris">Peplomeris</tp:taxon-name-part></tp:taxon-name></italic> is characterized by simple, elongated telopods, the presence of a prefemoral trichostele, and a reduced to missing femoral trichostele. In contrast, <italic><tp:taxon-name><tp:taxon-name-part taxon-name-part-type="genus" reg="Rhopalomeris">Rhopalomeris</tp:taxon-name-part></tp:taxon-name></italic> has antennomere 6 that is unusually large, and trichosteles present in both prefemur and femur of the telopods. The antennae of <italic><tp:taxon-name><tp:taxon-name-part taxon-name-part-type="genus" reg="Rhopalomeris">Rhopalomeris</tp:taxon-name-part></tp:taxon-name></italic> also have numerous apical sensory cones like in <italic><tp:taxon-name><tp:taxon-name-part taxon-name-part-type="genus" reg="Peplomeris">Peplomeris</tp:taxon-name-part></tp:taxon-name></italic>.</p></tp:treatment-sec><tp:treatment-sec><!--Section generated to contain objects referenced in tp:taxon-treatment.--><fig id="F1" position="float" orientation="portrait"><object-id xmlns:xlink="http://www.w3.org/1999/xlink" content-type="doi" xlink:type="simple">10.3897/zookeys.1215.130919.figure1</object-id><object-id xmlns:xlink="http://www.w3.org/1999/xlink" content-type="arpha" xlink:type="simple">DFE49904-0D6F-5396-8501-AF90D25185F8</object-id><label>Figure 1.</label><caption><p>Distributions of all seven currently known <italic><tp:taxon-name><tp:taxon-name-part taxon-name-part-type="genus" reg="Rhopalomeris">Rhopalomeris</tp:taxon-name-part></tp:taxon-name></italic> species. Open triangles <italic><tp:taxon-name><tp:taxon-name-part taxon-name-part-type="genus" reg="Rhopalomeris">Rhopalomeris</tp:taxon-name-part><tp:taxon-name-part taxon-name-part-type="species" reg="sauda">sauda</tp:taxon-name-part></tp:taxon-name></italic> Nguyen, Sierwald &amp; Marek, 2019; filled circle <italic><tp:taxon-name><tp:taxon-name-part taxon-name-part-type="genus" reg="Rhopalomeris">Rhopalomeris</tp:taxon-name-part><tp:taxon-name-part taxon-name-part-type="species" reg="nagao">nagao</tp:taxon-name-part></tp:taxon-name></italic> Nguyen, Nguyen &amp; Eguchi, 2021; inverted filled triangle <italic><tp:taxon-name><tp:taxon-name-part taxon-name-part-type="genus" reg="Rhopalomeris">Rhopalomeris</tp:taxon-name-part><tp:taxon-name-part taxon-name-part-type="species" reg="tonkinensis">tonkinensis</tp:taxon-name-part></tp:taxon-name></italic> Silvestri, 1917; crossed circle <italic><tp:taxon-name><tp:taxon-name-part taxon-name-part-type="genus" reg="Rhopalomeris">Rhopalomeris</tp:taxon-name-part><tp:taxon-name-part taxon-name-part-type="species" reg="nigroflava">nigroflava</tp:taxon-name-part></tp:taxon-name></italic> sp. nov.; filled squares <italic><tp:taxon-name><tp:taxon-name-part taxon-name-part-type="genus" reg="Rhopalomeris">Rhopalomeris</tp:taxon-name-part><tp:taxon-name-part taxon-name-part-type="species" reg="carnifex">carnifex</tp:taxon-name-part></tp:taxon-name></italic> (Pocock, 1889); red square Elphinstone Island; green square Kala Island; open circle <italic><tp:taxon-name><tp:taxon-name-part taxon-name-part-type="genus" reg="Rhopalomeris">Rhopalomeris</tp:taxon-name-part><tp:taxon-name-part taxon-name-part-type="species" reg="variegata">variegata</tp:taxon-name-part></tp:taxon-name></italic> Golovatch, 2016; open diamond <italic><tp:taxon-name><tp:taxon-name-part taxon-name-part-type="genus" reg="Rhopalomeris">Rhopalomeris</tp:taxon-name-part><tp:taxon-name-part taxon-name-part-type="species" reg="monacha">monacha</tp:taxon-name-part></tp:taxon-name></italic> Silvestri, 1917.</p></caption><graphic xmlns:xlink="http://www.w3.org/1999/xlink" xlink:href="zookeys-1215-235_article-130919__-g001.jpg" position="float" orientation="portrait" xlink:type="simple" id="oo_1154979.jpg"><uri content-type="original_file" xlink:type="simple">https://binary.pensoft.net/fig/1154979</uri></graphic></fig></tp:treatment-sec><ref-list><ref id="B44"><mixed-citation xmlns:xlink="http://www.w3.org/1999/xlink" xlink:type="simple"><person-group><name name-style="western"><surname>Silvestri</surname><given-names>F</given-names></name></person-group> (<year>1917</year>) Contributions to a knowledge of the Oriental <tp:taxon-name><tp:taxon-name-part taxon-name-part-type="class">Diplopoda</tp:taxon-name-part></tp:taxon-name><tp:taxon-name><tp:taxon-name-part taxon-name-part-type="superorder">Oniscomorpha</tp:taxon-name-part></tp:taxon-name>, I. The family <tp:taxon-name><tp:taxon-name-part taxon-name-part-type="family">Glomeridae</tp:taxon-name-part></tp:taxon-name>. Records of the Indian Museum 13(3, 9): 103–151. <ext-link xlink:href="10.26515/rzsi/v13/i3/1917/163604" ext-link-type="doi" xlink:type="simple">https://doi.org/10.26515/rzsi/v13/i3/1917/163604</ext-link></mixed-citation></ref><ref id="B18"><mixed-citation xmlns:xlink="http://www.w3.org/1999/xlink" xlink:type="simple"><person-group><name name-style="western"><surname>Jeekel</surname><given-names>CAW</given-names></name></person-group> (<year>1971</year>) <article-title>Nomenclator generum et familiarum Diplopodorum: A list of the genus and family-group names in the Class <tp:taxon-name><tp:taxon-name-part taxon-name-part-type="class">Diplopoda</tp:taxon-name-part></tp:taxon-name> from the 10<sup>th</sup> edn of Linnaeus, 1758, to the end of 1957.</article-title><source>Monografieën van de Nederlandse Entomologische Vereniging</source><volume>5</volume>: <fpage>1</fpage>–<lpage>412</lpage>.</mixed-citation></ref><ref id="B31"><mixed-citation xmlns:xlink="http://www.w3.org/1999/xlink" xlink:type="simple"><person-group><name name-style="western"><surname>Mauriès</surname><given-names>JP</given-names></name></person-group> (<year>1971</year>) <article-title>Diplopodes épigés et cavernicoles des Pyrénées espagnoles et des Monts Cantabriques. VII. Glomerides. Essai de classification des <tp:taxon-name><tp:taxon-name-part taxon-name-part-type="superfamily">Glomeroidea</tp:taxon-name-part></tp:taxon-name>.</article-title><source>Bulletin de la Société d’histoire naturelle de Toulouse</source><volume>107</volume>: <fpage>423</fpage>–<lpage>436</lpage>.</mixed-citation></ref><ref id="B15"><mixed-citation xmlns:xlink="http://www.w3.org/1999/xlink" xlink:type="simple"><person-group><name name-style="western"><surname>Hoffman</surname><given-names>RL</given-names></name></person-group> (<year>1980</year>) <source>Classification of the <tp:taxon-name><tp:taxon-name-part taxon-name-part-type="class">Diplopoda</tp:taxon-name-part></tp:taxon-name>.</source><publisher-name>Muséum d‘Histoire Naturelle</publisher-name>, <publisher-loc>Genève, Switzerland</publisher-loc>, <size units="page">237 pp</size>.</mixed-citation></ref><ref id="B13"><mixed-citation xmlns:xlink="http://www.w3.org/1999/xlink" xlink:type="simple"><person-group><name name-style="western"><surname>Golovatch</surname><given-names>SI</given-names></name><name name-style="western"><surname>Hoffman</surname><given-names>RL</given-names></name><name name-style="western"><surname>Chang</surname><given-names>HW</given-names></name></person-group> (<year>2011</year>) <article-title>Identity of <italic><tp:taxon-name><tp:taxon-name-part taxon-name-part-type="genus">Glomeris</tp:taxon-name-part><tp:taxon-name-part taxon-name-part-type="species">bicolor</tp:taxon-name-part></tp:taxon-name></italic> Wood, 1865, and the status of the generic names <italic><tp:taxon-name><tp:taxon-name-part taxon-name-part-type="genus">Hyleoglomeris</tp:taxon-name-part></tp:taxon-name></italic> Verhoeff, 1910 and <italic><tp:taxon-name><tp:taxon-name-part taxon-name-part-type="genus">Rhopalomeris</tp:taxon-name-part></tp:taxon-name></italic> Verhoeff, 1906 (<tp:taxon-name><tp:taxon-name-part taxon-name-part-type="class">Diplopoda</tp:taxon-name-part></tp:taxon-name>, <tp:taxon-name><tp:taxon-name-part taxon-name-part-type="family">Glomeridae</tp:taxon-name-part></tp:taxon-name>).</article-title><source>Tropical Natural History</source><volume>11</volume>(<issue>1</issue>): <fpage>1</fpage>–<lpage>8</lpage>.</mixed-citation></ref><ref id="B11"><mixed-citation xmlns:xlink="http://www.w3.org/1999/xlink" xlink:type="simple"><person-group><name name-style="western"><surname>Golovatch</surname><given-names>SI</given-names></name><name name-style="western"><surname>Semenyuk</surname><given-names>II</given-names></name></person-group> (<year>2016</year>) <article-title>Two new species of the millipede family <tp:taxon-name><tp:taxon-name-part taxon-name-part-type="family">Glomeridae</tp:taxon-name-part></tp:taxon-name> from Vietnam (<tp:taxon-name><tp:taxon-name-part taxon-name-part-type="class">Diplopoda</tp:taxon-name-part></tp:taxon-name>: <tp:taxon-name><tp:taxon-name-part taxon-name-part-type="order">Glomerida</tp:taxon-name-part></tp:taxon-name>).</article-title><source>Russian Entomological Journal</source><volume>25</volume>(<issue>4</issue>): <fpage>411</fpage>–<lpage>416</lpage>. <ext-link xlink:href="10.15298/rusentj.25.4.11" ext-link-type="doi" xlink:type="simple">https://doi.org/10.15298/rusentj.25.4.11</ext-link></mixed-citation></ref><ref id="B35"><mixed-citation xmlns:xlink="http://www.w3.org/1999/xlink" xlink:type="simple"><person-group><name name-style="western"><surname>Nguyen</surname><given-names>AD</given-names></name><name name-style="western"><surname>Sierwald</surname><given-names>P</given-names></name><name name-style="western"><surname>Marek</surname><given-names>PE</given-names></name></person-group> (<year>2019</year>) <article-title>The pill millipedes of Vietnam: A key to genera and descriptions of five new species (<tp:taxon-name><tp:taxon-name-part taxon-name-part-type="class">Diplopoda</tp:taxon-name-part></tp:taxon-name>: <tp:taxon-name><tp:taxon-name-part taxon-name-part-type="order">Glomerida</tp:taxon-name-part></tp:taxon-name>: <tp:taxon-name><tp:taxon-name-part taxon-name-part-type="family">Glomeridae</tp:taxon-name-part></tp:taxon-name>).</article-title><source>Raffles Bulletin of Zoology</source><volume>67</volume>: <fpage>260</fpage>–<lpage>297</lpage>. <ext-link xlink:href="10.26107/RBZ-2019-0020" ext-link-type="doi" xlink:type="simple">https://doi.org/10.26107/RBZ-2019-0020</ext-link></mixed-citation></ref><ref id="B46"><mixed-citation xmlns:xlink="http://www.w3.org/1999/xlink" xlink:type="simple"><person-group><name name-style="western"><surname>Verhoeff</surname><given-names>KW</given-names></name></person-group> (<year>1906</year>) <article-title>Über Diplopoden. 4.(24). Aufsatz: Zur Kenntnis der Glomeriden (zugleich Vorläufer einer <italic><tp:taxon-name><tp:taxon-name-part taxon-name-part-type="genus">Glomeris</tp:taxon-name-part></tp:taxon-name></italic>-Monographie). (Beiträge zur Systematik, Geographie, Entwicklung, vergleichenden Morphologie und Biologie).</article-title><source>Archiv für Naturgeschichte</source><volume>72</volume>: <fpage>107</fpage>–<lpage>226</lpage></mixed-citation></ref><ref id="B52"><mixed-citation xmlns:xlink="http://www.w3.org/1999/xlink" xlink:type="simple"><person-group><name name-style="western"><surname>Wood</surname><given-names>HC</given-names></name></person-group> (<year>1865</year>) <article-title>New <tp:taxon-name><tp:taxon-name-part taxon-name-part-type="family">Polyzoniidae</tp:taxon-name-part></tp:taxon-name>, Gervais.</article-title><source>Proceedings of the Academy of Natural Sciences of Philadelphia</source><volume>1865</volume>: <fpage>172</fpage>–<lpage>173</lpage>.</mixed-citation></ref></ref-list></tp:taxon-treatment>
