# Supplementary material for: ﻿A new species of the pill millipede genus Rhopalomeris Verhoeff, 1906 (Diplopoda, Glomerida, Glomeridae) from Myanmar, and notes on Rhopalomeriscarnifex (Pocock, 1889)
Source: Zookeys. 2024 Oct 16;1215:235–57. doi: 10.3897/zookeys.1215.130919 (PMC11499670; doi:10.3897/zookeys.1215.130919)
Supplement: XML Treatment for Rhopalomeris carnifex [file zookeys.1215.130919-treatment2.xml]

<!DOCTYPE tp:taxon-treatment
  PUBLIC "-//TaxonX//DTD Taxonomic Treatment Publishing DTD v0 20100105//EN" "tax-treatment-NSO.dtd">
<tp:taxon-treatment xmlns:tp="http://www.plazi.org/taxpub"><tp:treatment-meta><kwd-group><label>Taxon classification</label><kwd>
                <named-content content-type="kingdom">Animalia</named-content>
              </kwd></kwd-group><mixed-citation publication-type="journal"><person-group><name><surname>Likhitrakarn</surname><given-names>Natdanai</given-names></name><name><surname>Golovatch</surname><given-names>Sergei I.</given-names></name><name><surname>Srisonchai</surname><given-names>Ruttapon</given-names></name><name><surname>Jirapatrasilp</surname><given-names>Parin</given-names></name><name><surname>Sapparojpattana</surname><given-names>Pichsinee</given-names></name><name><surname>Jeratthitikul</surname><given-names>Ekgachai</given-names></name><name><surname>Panha</surname><given-names>Somsak</given-names></name><name><surname>Sutcharit</surname><given-names>Chirasak</given-names></name></person-group><article-title>﻿A new species of the pill millipede genus <italic><tp:taxon-name><tp:taxon-name-part taxon-name-part-type="genus" reg="Rhopalomeris">Rhopalomeris</tp:taxon-name-part></tp:taxon-name></italic> Verhoeff, 1906 (<tp:taxon-name><tp:taxon-name-part taxon-name-part-type="class">Diplopoda</tp:taxon-name-part></tp:taxon-name>, <tp:taxon-name><tp:taxon-name-part taxon-name-part-type="order">Glomerida</tp:taxon-name-part></tp:taxon-name>, <tp:taxon-name><tp:taxon-name-part taxon-name-part-type="family">Glomeridae</tp:taxon-name-part></tp:taxon-name>) from Myanmar, and notes on <italic><tp:taxon-name><tp:taxon-name-part taxon-name-part-type="genus" reg="Rhopalomeris">Rhopalomeris</tp:taxon-name-part><tp:taxon-name-part taxon-name-part-type="species" reg="carnifex">carnifex</tp:taxon-name-part></tp:taxon-name></italic> (Pocock, 1889)</article-title><source>Zookeys</source><day>16</day><month>10</month><year>2024</year><volume>1215</volume><fpage>235</fpage><lpage>257</lpage><pub-id pub-id-type="doi">10.3897/zookeys.1215.130919</pub-id></mixed-citation></tp:treatment-meta><tp:nomenclature><label>﻿</label><tp:taxon-name>
              <object-id xmlns:xlink="http://www.w3.org/1999/xlink" content-type="arpha" xlink:type="simple">8E00B92C-0188-5159-8340-4289A2E8B840</object-id>
              <tp:taxon-name-part taxon-name-part-type="genus" reg="Rhopalomeris">Rhopalomeris</tp:taxon-name-part>
              <tp:taxon-name-part taxon-name-part-type="species" reg="carnifex">carnifex</tp:taxon-name-part>
            </tp:taxon-name><tp:taxon-authority>(Pocock, 1889)</tp:taxon-authority><xref ref-type="fig" rid="F2">Figs 2</xref><xref ref-type="fig" rid="F3">, 3</xref><tp:nomenclature-citation-list><tp:nomenclature-citation><tp:taxon-name>
                  <tp:taxon-name-part taxon-name-part-type="genus" reg="Glomeris">Glomeris</tp:taxon-name-part>
                  <tp:taxon-name-part taxon-name-part-type="species" reg="carnifex">carnifex</tp:taxon-name-part>
                </tp:taxon-name><comment>Pocock, 1889: 290 (D). Type locality: Tenasserim.</comment></tp:nomenclature-citation><tp:nomenclature-citation><tp:taxon-name>
                  <tp:taxon-name-part taxon-name-part-type="genus" reg="Glomeris">Glomeris</tp:taxon-name-part>
                  <tp:taxon-name-part taxon-name-part-type="species" reg="carnifex">carnifex</tp:taxon-name-part>
                  <tp:taxon-name-part taxon-name-part-type="infraspecific-rank">var.</tp:taxon-name-part>
                  <tp:taxon-name-part taxon-name-part-type="variety" reg="pallida">pallida</tp:taxon-name-part>
                </tp:taxon-name><comment>Pocock, 1889: 290 (D). Type locality: Elphinstone Island.</comment></tp:nomenclature-citation><tp:nomenclature-citation><tp:taxon-name>
                  <tp:taxon-name-part taxon-name-part-type="genus" reg="Glomeris">Glomeris</tp:taxon-name-part>
                  <tp:taxon-name-part taxon-name-part-type="species" reg="carnifex">carnifex</tp:taxon-name-part>
                </tp:taxon-name><comment>– <xref ref-type="bibr" rid="B39">Pocock 1890</xref>: 385 (R); <xref ref-type="bibr" rid="B1">Attems 1914</xref>: 138 (L); <xref ref-type="bibr" rid="B15">Hoffman 1980</xref>: 65 (M).</comment></tp:nomenclature-citation><tp:nomenclature-citation><tp:taxon-name>
                  <tp:taxon-name-part taxon-name-part-type="genus" reg="Glomeris">Glomeris</tp:taxon-name-part>
                  <tp:taxon-name-part taxon-name-part-type="species" reg="carnifex">carnifex</tp:taxon-name-part>
                  <tp:taxon-name-part taxon-name-part-type="infraspecific-rank">var.</tp:taxon-name-part>
                  <tp:taxon-name-part taxon-name-part-type="variety" reg="pallida">pallida</tp:taxon-name-part>
                </tp:taxon-name><comment>– <xref ref-type="bibr" rid="B1">Attems 1914</xref>: 138 (L); <xref ref-type="bibr" rid="B44">Silvestri 1917</xref>: 143 (D).</comment></tp:nomenclature-citation><tp:nomenclature-citation><tp:taxon-name>
                  <tp:taxon-name-part taxon-name-part-type="genus" reg="Glomeris"/>
                  <tp:taxon-name-part taxon-name-part-type="species" reg="bicolor"/>
                </tp:taxon-name><comment>“<tp:taxon-name><tp:taxon-name-part taxon-name-part-type="genus" reg="Glomeris">Glomeris</tp:taxon-name-part></tp:taxon-name>” <tp:taxon-name><tp:taxon-name-part taxon-name-part-type="genus" reg="Glomeris"/><tp:taxon-name-part taxon-name-part-type="species" reg="bicolor">bicolor</tp:taxon-name-part></tp:taxon-name> [non Wood, 1865] – <xref ref-type="bibr" rid="B47">Verhoeff 1910</xref>: 241 (M); <xref ref-type="bibr" rid="B44">Silvestri 1917</xref>: 143 (M); <xref ref-type="bibr" rid="B15">Hoffman 1980</xref>: 65 (M). </comment></tp:nomenclature-citation><tp:nomenclature-citation><tp:taxon-name>
                  <tp:taxon-name-part taxon-name-part-type="genus" reg="Rhopalomeris">Rhopalomeris</tp:taxon-name-part>
                  <tp:taxon-name-part taxon-name-part-type="species" reg="carnifex">carnifex</tp:taxon-name-part>
                </tp:taxon-name><comment>– <xref ref-type="bibr" rid="B44">Silvestri 1917</xref>: 142 (D); <xref ref-type="bibr" rid="B2">Attems 1936</xref>: 194 (R); <xref ref-type="bibr" rid="B6">Enghoff 2005</xref>: 88 (R); <xref ref-type="bibr" rid="B5">Decker 2010</xref>: 24 (R); <xref ref-type="bibr" rid="B13">Golovatch et al. 2011</xref>: 6 (D); <xref ref-type="bibr" rid="B11">Golovatch and Semenyuk 2016</xref>: 411 (M, K); <xref ref-type="bibr" rid="B24">Likhitrakarn et al. 2017</xref>: 6 (L); <xref ref-type="bibr" rid="B35">Nguyen et al. 2019</xref>: 292 (M); 2021: 259 (M).</comment></tp:nomenclature-citation><tp:nomenclature-citation><tp:taxon-name>
                  <tp:taxon-name-part taxon-name-part-type="genus" reg="Rhopalomeris">Rhopalomeris</tp:taxon-name-part>
                  <tp:taxon-name-part taxon-name-part-type="species" reg="carnifex">carnifex</tp:taxon-name-part>
                  <tp:taxon-name-part taxon-name-part-type="infraspecific-rank">var.</tp:taxon-name-part>
                  <tp:taxon-name-part taxon-name-part-type="variety" reg="pallida">pallida</tp:taxon-name-part>
                </tp:taxon-name><comment>– <xref ref-type="bibr" rid="B44">Silvestri 1917</xref>: 143 (D); <xref ref-type="bibr" rid="B2">Attems 1936</xref>: 194 (L).</comment></tp:nomenclature-citation></tp:nomenclature-citation-list></tp:nomenclature><tp:treatment-sec sec-type="Records in the literature" id="SECID0EXKBG"><title>Records in the literature.</title><p>Myanmar, south Tenasserim (<xref ref-type="bibr" rid="B38">Pocock 1889</xref>); Malwoon in Tenasserim (<xref ref-type="bibr" rid="B39">Pocock 1890</xref>); Elphinstone Island (<xref ref-type="bibr" rid="B38">Pocock 1889</xref>); Moulmein (<xref ref-type="bibr" rid="B2">Attems 1936</xref>); Taninthay Division, Tanintharyi Region, <named-content xmlns:xlink="http://www.w3.org/1999/xlink" content-type="dwc:verbatimCoordinates" xlink:type="simple"><named-content content-type="geo-json" specific-use="{&#34;type&#34;:&#34;Point&#34;,&#34;coordinates&#34;:[98.539444,9.938889]}" id="NCID0EQLBG" xlink:type="simple">9°56'20˝N, 98°32'22˝E</named-content></named-content>, Thatay Kyun (= Pulo Ru, Ko Son) (<xref ref-type="bibr" rid="B5">Decker 2010</xref>). Thailand, Phuket Province, Salanga Island (= Phuket Island) (<xref ref-type="bibr" rid="B46">Verhoeff 1906</xref>; <xref ref-type="bibr" rid="B6">Enghoff 2005</xref>); Mueang Phuket District, Ko Siray,<named-content xmlns:xlink="http://www.w3.org/1999/xlink" content-type="dwc:verbatimCoordinates" xlink:type="simple"><named-content content-type="geo-json" specific-use="{&#34;type&#34;:&#34;Point&#34;,&#34;coordinates&#34;:[98.437222,7.885278]}" id="NCID0EEMBG" xlink:type="simple"> 7°53'7˝N, 98°26'14˝E</named-content></named-content>, 20–50 m a.s.l. (<xref ref-type="bibr" rid="B5">Decker 2010</xref>); Krabi Province, Krabi District, Nai Chong (<xref ref-type="bibr" rid="B6">Enghoff 2005</xref>); Ao Luk, <named-content xmlns:xlink="http://www.w3.org/1999/xlink" content-type="dwc:verbatimCoordinates" xlink:type="simple"><named-content content-type="geo-json" specific-use="{&#34;type&#34;:&#34;Point&#34;,&#34;coordinates&#34;:[98.841667,8.181667]}" id="NCID0EUMBG" xlink:type="simple">8°10'54˝N, 98°50'30˝E</named-content></named-content>, 70 m; Ban Khlong Jilat, <named-content xmlns:xlink="http://www.w3.org/1999/xlink" content-type="dwc:verbatimCoordinates" xlink:type="simple"><named-content content-type="geo-json" specific-use="{&#34;type&#34;:&#34;Point&#34;,&#34;coordinates&#34;:[98.882222,8.088333]}" id="NCID0E3MBG" xlink:type="simple">8°05'18˝N, 98°52'56˝E</named-content></named-content>, 60 m a.s.l.; near Saengphet Cave, <named-content xmlns:xlink="http://www.w3.org/1999/xlink" content-type="dwc:verbatimCoordinates" xlink:type="simple"><named-content content-type="geo-json" specific-use="{&#34;type&#34;:&#34;Point&#34;,&#34;coordinates&#34;:[98.886667,8.162778]}" id="NCID0EENBG" xlink:type="simple">8°9'46˝N, 98°53'12˝E</named-content></named-content>, 80 m; Ko Lanta District, Ko Lanta Island, 80 m a.s.l.; Phang Nga Province, Ko Yao District, Ko Yao Noi, <named-content xmlns:xlink="http://www.w3.org/1999/xlink" content-type="dwc:verbatimCoordinates" xlink:type="simple"><named-content content-type="geo-json" specific-use="{&#34;type&#34;:&#34;Point&#34;,&#34;coordinates&#34;:[98.622222,8.164722]}" id="NCID0EMNBG" xlink:type="simple">8°9'53˝N, 98°37'20˝E</named-content></named-content>, 150 m a.s.l.; Thap Put District, Had Lek Beach, <named-content xmlns:xlink="http://www.w3.org/1999/xlink" content-type="dwc:verbatimCoordinates" xlink:type="simple"><named-content content-type="geo-json" specific-use="{&#34;type&#34;:&#34;Point&#34;,&#34;coordinates&#34;:[98.216667,8.616667]}" id="NCID0EUNBG" xlink:type="simple">8°37'N, 98°13'E</named-content></named-content>, 10 m a.s.l.; Khao Lak-Lamru National Park, <named-content xmlns:xlink="http://www.w3.org/1999/xlink" content-type="dwc:verbatimCoordinates" xlink:type="simple"><named-content content-type="geo-json" specific-use="{&#34;type&#34;:&#34;Point&#34;,&#34;coordinates&#34;:[98.233333,8.616667]}" id="NCID0E3NBG" xlink:type="simple">8°37'N, 98°14'E</named-content></named-content>, 30–40 m; Surat Thani Province, Ko Samui District, Samui Island, Khao Phlu, 10–500 m a.s.l.; Nam Tok Na Muang Forest Park, 30 m a.s.l.; Ko Pha Ngan District, Phangan Island, Than Sadet-Ko Phangan National Park, <named-content xmlns:xlink="http://www.w3.org/1999/xlink" content-type="dwc:verbatimCoordinates" xlink:type="simple"><named-content content-type="geo-json" specific-use="{&#34;type&#34;:&#34;Point&#34;,&#34;coordinates&#34;:[100.019444,9.735278]}" id="NCID0EEOBG" xlink:type="simple">9°44'7˝N, 100°1'10˝E</named-content></named-content>, 320 m a.s.l. (<xref ref-type="bibr" rid="B5">Decker 2010</xref>). Malaysia, neighboring the Malay Peninsula (<xref ref-type="bibr" rid="B46">Verhoeff 1906</xref>).</p></tp:treatment-sec><tp:treatment-sec sec-type="material" id="SECID0EROBG"><title>New material examined.</title><p>Myanmar – Tanintharyi Division • 2 ♂; Myeik, Kala Island; elev. 5 m a.s.l.; <named-content xmlns:xlink="http://www.w3.org/1999/xlink" content-type="dwc:verbatimCoordinates" xlink:type="simple"><named-content content-type="geo-json" specific-use="{&#34;type&#34;:&#34;Point&#34;,&#34;coordinates&#34;:[98.514722,12.493889]}" id="NCID0E1OBG" xlink:type="simple">12°29'38″N, 98°30'53″E</named-content></named-content>; 5 Apr. 2016; C. Sutcharit, W. Siriwut, R. Srisonchai leg.; <abbrev xmlns:xlink="http://www.w3.org/1999/xlink" xlink:title="Museum of Zoology, Chulalongkorn University" id="ABBRID0E6OBG" xlink:type="simple">CUMZ</abbrev>-GLO016-1, 16-2.</p></tp:treatment-sec><tp:treatment-sec sec-type="description" id="SECID0EDPBG"><title>Description.</title><p>Body length of unrolled specimens, 17.5–17.9 mm (♂), width 8.9–9.1 (♂).</p><p>Color faded after 15 years of preservation in alcohol (Fig. <xref ref-type="fig" rid="F2">2A–C</xref>): body blackish, with contrasting light yellow to yellow, broad to narrow bands at posterior edges of each of terga 2–11; axial stripe yellow, short, starting from behind caudal edge, not reaching 1/5–1/6 length of each tergite (Fig. <xref ref-type="fig" rid="F2">2A</xref>); in lateral view, terga 2–11 each with a large, reddish or carmine to red orange band each side, ~ 1/4–2/3 height of each tergum (Fig. <xref ref-type="fig" rid="F2">2B</xref>). Thoracic shield with a very large, lateral, reddish to red orange band each side at lateral edges, ~ 2/3–3/4 height of tergum in lateral view (Fig. <xref ref-type="fig" rid="F2">2A–C</xref>); anal shield (= pygidium) with a reddish to red-orange band at the lateral and posterior edges, ~ 2/3–3/4 height of tergum (Fig. <xref ref-type="fig" rid="F2">2B</xref>). Head, collum and antennae black to dark brown, only labrum and Tömösváry’s organ brownish (Fig. <xref ref-type="fig" rid="F2">2C</xref>), venter and legs brownish to pale yellowish (Fig. <xref ref-type="fig" rid="F2">2C</xref>).</p><p>Labrum sparsely setose (Fig. <xref ref-type="fig" rid="F2">2C</xref>). Gnathochilarium with 2+2 palps subequal in length. Eyes blackish, with 8–11+1 ommatidia, cornea convex and translucent. Antennomere 6 long, ~ 2.3–2.5× as long as its height, dorsal margin strongly curved (Figs <xref ref-type="fig" rid="F2">2C</xref>, <xref ref-type="fig" rid="F3">3A</xref>). Disk of antennomere 7 beset with 55–62 small sensory cones apically (♂) (Figs <xref ref-type="fig" rid="F2">2C</xref>, <xref ref-type="fig" rid="F3">3A</xref>). Organ of Tömösváry typical, horseshoe-shaped, suboval, elongate, ~ 1.5–1.6× as long as broad.</p><fig id="F3" position="float" orientation="portrait"><object-id xmlns:xlink="http://www.w3.org/1999/xlink" content-type="doi" xlink:type="simple">10.3897/zookeys.1215.130919.figure3</object-id><object-id xmlns:xlink="http://www.w3.org/1999/xlink" content-type="arpha" xlink:type="simple">16D719D3-5FF9-54AD-8110-8D63C502121F</object-id><label>Figure 3.</label><caption><p><italic><tp:taxon-name><tp:taxon-name-part taxon-name-part-type="genus" reg="Rhopalomeris">Rhopalomeris</tp:taxon-name-part><tp:taxon-name-part taxon-name-part-type="species" reg="carnifex">carnifex</tp:taxon-name-part></tp:taxon-name></italic> (Pocock, 1889), ♂ specimen from Kala Island <bold>A</bold> antenna, anterior view <bold>B</bold> leg 17, anterior view <bold>C</bold> leg 18 anterior view <bold>D, E</bold> telopod, anterior and posterior views <bold>F</bold> tip of syncoxital lobes (without scaling). Scale bars: 0.5 mm. Abbreviations: cx coxa, cxl coxal lobe, fe femur, fp femoral process, ft femoral trichostele, pf prefemur, pft prefemoral trichostele of telopod, sh syncoxital horn of telopod, sl syncoxital lobe of telopod, sn syncoxite notch, sx syncoxite, ta tarsus, ti tibia, tp tibial process.</p></caption><graphic xmlns:xlink="http://www.w3.org/1999/xlink" xlink:href="zookeys-1215-235_article-130919__-g003.jpg" position="float" orientation="portrait" xlink:type="simple" id="oo_1154981.jpg"><uri content-type="original_file" xlink:type="simple">https://binary.pensoft.net/fig/1154981</uri></graphic></fig><p>Collum as usual, with two transverse striae. Thoracic shield with a small hyposchism field not projecting past rear tergal margin (Fig. <xref ref-type="fig" rid="F2">2B</xref>); 7–9 mostly superficial striae, only lower two or three lying in front of schism, one or two level to schism, remaining 2–4 behind schism, 6 and 7 complete striae, crossing the dorsum. Terga 3 and 4 relatively broadly rounded laterally (Fig. <xref ref-type="fig" rid="F2">2B</xref>). Following terga in front of pygidium faintly concave medially at caudal edge and with three or four striae starting above lateral edge, sometimes first and second stria fading away towards midway. Pygidium slightly concave medially at caudal edge.</p><p>♂ legs 17 (Fig. <xref ref-type="fig" rid="F3">3B</xref>) simple, rather strongly reduced, with a rather low to medium-sized, often rounded, coxal lobe and a 4-segmented telopodite. Tarsus with 4–10 strong median and 1–3 strong apical spines (Fig. <xref ref-type="fig" rid="F3">3B</xref>).</p><p>♂ legs 18 (Fig. <xref ref-type="fig" rid="F3">3C</xref>) simple, slightly reduced, without any evident outgrowths; syncoxite membranous, with a small, broad, arch-shaped syncoxite notch and a 4-segmented telopodite. Tarsus with a small, but strong apical spine.</p><p>Telopods (= ♂ legs 19) (Fig. <xref ref-type="fig" rid="F3">3D–F</xref>) with a rather large and roundly pentagonal syncoxite lobe, this being flanked by two short, spiniform, acuminate and setose syncoxite horns, the latter being evidently lower than syncoxite lobe (Fig. <xref ref-type="fig" rid="F3">3F</xref>). Telopodite 4-segmented, with a spine apically. Prefemur (Fig. <xref ref-type="fig" rid="F3">3D, E</xref>) subtrapeziform, with a conspicuous, elongated, robust, tuberculiform, distomesal prefemoral trichostele with a rounded tip, extending to about half or distal boundary of femur (Fig. <xref ref-type="fig" rid="F3">3D, E</xref>). Femur (Fig. <xref ref-type="fig" rid="F3">3D, E</xref>) subtrapeziform, with a stout, relatively short femoral trichostele in anterior view, extending apically to ~ 1/2–3/4 prefemoral trichostele, in posterior view with a rounded, slightly narrowed, subtrapeziform femoral process, this being strongly curved anterolaterally and gently tapering into an acuminate and pointed tip (Fig. <xref ref-type="fig" rid="F3">3D</xref>). Tibia stout, gently tapering distad and curved apicobasad towards femoral process, with an evident, distolateral tibial process, this being strongly curved mesad (Fig. <xref ref-type="fig" rid="F3">3E</xref>). Tarsus the smallest, subcylindrical, moderately sigmoid, strongly curved, narrowly rounded apically, with a robust and small terminal seta (Fig. <xref ref-type="fig" rid="F3">3D</xref>).</p></tp:treatment-sec><tp:treatment-sec sec-type="remarks" id="SECID0E1TBG"><title>Remarks.</title><p>The taxonomic status of <italic><tp:taxon-name><tp:taxon-name-part taxon-name-part-type="genus" reg="Rhopalomeris">R.</tp:taxon-name-part><tp:taxon-name-part taxon-name-part-type="species" reg="carnifex">carnifex</tp:taxon-name-part></tp:taxon-name></italic> presents a challenge. <xref ref-type="bibr" rid="B38">Pocock (1889)</xref> originally described both <italic><tp:taxon-name><tp:taxon-name-part taxon-name-part-type="genus" reg="Glomeris">Glomeris</tp:taxon-name-part><tp:taxon-name-part taxon-name-part-type="species" reg="carnifex">carnifex</tp:taxon-name-part></tp:taxon-name></italic> and <tp:taxon-name><tp:taxon-name-part taxon-name-part-type="genus" reg="Glomeris">G.</tp:taxon-name-part><tp:taxon-name-part taxon-name-part-type="species" reg="carnifex">carnifex</tp:taxon-name-part><tp:taxon-name-part taxon-name-part-type="infraspecific-rank">var.</tp:taxon-name-part><tp:taxon-name-part taxon-name-part-type="variety" reg="pallida">pallida</tp:taxon-name-part></tp:taxon-name> in the same paper. However, the original description of <italic><tp:taxon-name><tp:taxon-name-part taxon-name-part-type="genus" reg="Glomeris">G.</tp:taxon-name-part><tp:taxon-name-part taxon-name-part-type="species" reg="carnifex">carnifex</tp:taxon-name-part></tp:taxon-name></italic> lacked details, focusing solely on body coloration and a vague collection locality (south Tenasserim, Myanmar). <xref ref-type="bibr" rid="B39">Pocock (1890)</xref> subsequently provided more information regarding the precise sampling locations, viz. south Tenasserim and Malwoon (= Maliwan, Kawthoung, Tanintharyi, Myanmar; <xref ref-type="bibr" rid="B24">Likhitrakarn et al. 2017</xref>).</p><p>In contrast, the description of <tp:taxon-name><tp:taxon-name-part taxon-name-part-type="genus" reg="Glomeris">G.</tp:taxon-name-part><tp:taxon-name-part taxon-name-part-type="species" reg="carnifex">carnifex</tp:taxon-name-part><tp:taxon-name-part taxon-name-part-type="infraspecific-rank">var.</tp:taxon-name-part><tp:taxon-name-part taxon-name-part-type="variety" reg="pallida">pallida</tp:taxon-name-part></tp:taxon-name> from Elphinstone Island contained far more detail. <xref ref-type="bibr" rid="B38">Pocock (1889)</xref> provided information on the number of specimens (male and female individuals), body characteristics, the 18<sup>th</sup> pair of legs and the telopod structure, all accompanied by clear illustrations. Notably, <italic><tp:taxon-name><tp:taxon-name-part taxon-name-part-type="genus" reg="Glomeris">G.</tp:taxon-name-part><tp:taxon-name-part taxon-name-part-type="species" reg="carnifex">carnifex</tp:taxon-name-part></tp:taxon-name></italic> and <tp:taxon-name><tp:taxon-name-part taxon-name-part-type="genus" reg="Glomeris">G.</tp:taxon-name-part><tp:taxon-name-part taxon-name-part-type="species" reg="carnifex">carnifex</tp:taxon-name-part><tp:taxon-name-part taxon-name-part-type="infraspecific-rank">var.</tp:taxon-name-part><tp:taxon-name-part taxon-name-part-type="variety" reg="pallida">pallida</tp:taxon-name-part></tp:taxon-name> differ only slightly in coloration, showing a central, longitudinal, carmine line and large, lateral, carmine spots on each tergite.</p><p>Subsequently, <xref ref-type="bibr" rid="B44">Silvestri (1917)</xref> provided a more detailed description, accompanied by comprehensive illustrations, while still treating <italic><tp:taxon-name><tp:taxon-name-part taxon-name-part-type="genus" reg="Rhopalomeris">R.</tp:taxon-name-part><tp:taxon-name-part taxon-name-part-type="species" reg="carnifex">carnifex</tp:taxon-name-part></tp:taxon-name></italic> and <tp:taxon-name><tp:taxon-name-part taxon-name-part-type="genus" reg="Rhopalomeris">R.</tp:taxon-name-part><tp:taxon-name-part taxon-name-part-type="species" reg="carnifex">carnifex</tp:taxon-name-part><tp:taxon-name-part taxon-name-part-type="infraspecific-rank">var.</tp:taxon-name-part><tp:taxon-name-part taxon-name-part-type="variety" reg="pallida">pallida</tp:taxon-name-part></tp:taxon-name> as two different taxa. He also treated <italic><tp:taxon-name><tp:taxon-name-part taxon-name-part-type="genus" reg="Glomeris">G.</tp:taxon-name-part><tp:taxon-name-part taxon-name-part-type="species" reg="bicolor">bicolor</tp:taxon-name-part></tp:taxon-name></italic> sensu <xref ref-type="bibr" rid="B46">Verhoeff (1906)</xref> as a synonym with <tp:taxon-name><tp:taxon-name-part taxon-name-part-type="genus" reg="Rhopalomeris">R.</tp:taxon-name-part><tp:taxon-name-part taxon-name-part-type="species" reg="carnifex">carnifex</tp:taxon-name-part><tp:taxon-name-part taxon-name-part-type="infraspecific-rank">var.</tp:taxon-name-part><tp:taxon-name-part taxon-name-part-type="variety" reg="pallida">pallida</tp:taxon-name-part></tp:taxon-name> (Pocock, 1889). In a recent study, <xref ref-type="bibr" rid="B13">Golovatch et al. (2011)</xref> formally synonymized <tp:taxon-name><tp:taxon-name-part taxon-name-part-type="genus" reg="Rhopalomeris">R.</tp:taxon-name-part><tp:taxon-name-part taxon-name-part-type="species" reg="carnifex">carnifex</tp:taxon-name-part><tp:taxon-name-part taxon-name-part-type="infraspecific-rank">var.</tp:taxon-name-part><tp:taxon-name-part taxon-name-part-type="variety" reg="pallida">pallida</tp:taxon-name-part></tp:taxon-name> with <italic><tp:taxon-name><tp:taxon-name-part taxon-name-part-type="genus" reg="Rhopalomeris">R.</tp:taxon-name-part><tp:taxon-name-part taxon-name-part-type="species" reg="carnifex">carnifex</tp:taxon-name-part></tp:taxon-name></italic>.</p><p>However, our recently obtained specimens from Kala Island, Myanmar (Fig. <xref ref-type="fig" rid="F1">1</xref>, green square) closely resemble the original description of <tp:taxon-name><tp:taxon-name-part taxon-name-part-type="genus" reg="Glomeris">G.</tp:taxon-name-part><tp:taxon-name-part taxon-name-part-type="species" reg="carnifex">carnifex</tp:taxon-name-part><tp:taxon-name-part taxon-name-part-type="infraspecific-rank">var.</tp:taxon-name-part><tp:taxon-name-part taxon-name-part-type="variety" reg="pallida">pallida</tp:taxon-name-part></tp:taxon-name> from Elphinstone Island (Fig. <xref ref-type="fig" rid="F1">1</xref>, red square) both in color pattern (Fig. <xref ref-type="fig" rid="F2">2</xref>) and morphological characters, especially the structure of their legs and telopod (Fig. <xref ref-type="fig" rid="F3">3</xref>) as described by <xref ref-type="bibr" rid="B38">Pocock (1889)</xref>. These two geographically distant populations (ca 50 km apart) (Fig. <xref ref-type="fig" rid="F1">1</xref>) share these similarities, indicating that they probably belong to the same taxon. As <tp:taxon-name><tp:taxon-name-part taxon-name-part-type="genus" reg="Rhopalomeris">R.</tp:taxon-name-part><tp:taxon-name-part taxon-name-part-type="species" reg="carnifex">carnifex</tp:taxon-name-part><tp:taxon-name-part taxon-name-part-type="infraspecific-rank">var.</tp:taxon-name-part><tp:taxon-name-part taxon-name-part-type="variety" reg="pallida">pallida</tp:taxon-name-part></tp:taxon-name> is now synonymized under <italic><tp:taxon-name><tp:taxon-name-part taxon-name-part-type="genus" reg="Rhopalomeris">R.</tp:taxon-name-part><tp:taxon-name-part taxon-name-part-type="species" reg="carnifex">carnifex</tp:taxon-name-part></tp:taxon-name></italic> (<xref ref-type="bibr" rid="B13">Golovatch et al. 2011</xref>), we currently identify these specimens from Kala Island, Myanmar as <italic><tp:taxon-name><tp:taxon-name-part taxon-name-part-type="genus" reg="Rhopalomeris">R.</tp:taxon-name-part><tp:taxon-name-part taxon-name-part-type="species" reg="carnifex">carnifex</tp:taxon-name-part></tp:taxon-name></italic>.</p><p>Although there were previous reports of <italic><tp:taxon-name><tp:taxon-name-part taxon-name-part-type="genus" reg="Rhopalomeris">R.</tp:taxon-name-part><tp:taxon-name-part taxon-name-part-type="species" reg="carnifex">carnifex</tp:taxon-name-part></tp:taxon-name></italic> from several localities in southern Thailand, preliminary analyses of a number of <italic><tp:taxon-name><tp:taxon-name-part taxon-name-part-type="genus" reg="Rhopalomeris">R.</tp:taxon-name-part><tp:taxon-name-part taxon-name-part-type="species" reg="carnifex">carnifex</tp:taxon-name-part></tp:taxon-name></italic> specimens from this area reveal notable intraspecific variation in coloration, morphology, and molecular genetics, suggesting an occurrence of cryptic species (unpublished data). Therefore, a comprehensive redescription of newly retrieved male specimens from Kala Island, Myanmar in this study, comparing them with the original description of <tp:taxon-name><tp:taxon-name-part taxon-name-part-type="genus" reg="Glomeris">G.</tp:taxon-name-part><tp:taxon-name-part taxon-name-part-type="species" reg="carnifex">carnifex</tp:taxon-name-part><tp:taxon-name-part taxon-name-part-type="infraspecific-rank">var.</tp:taxon-name-part><tp:taxon-name-part taxon-name-part-type="variety" reg="pallida">pallida</tp:taxon-name-part></tp:taxon-name> from the nearby Elphinstone Island, is essential before any taxonomic revisions of other Thai specimens can be proposed. Furthermore, the morphological redescription of <italic><tp:taxon-name><tp:taxon-name-part taxon-name-part-type="genus" reg="Rhopalomeris">R.</tp:taxon-name-part><tp:taxon-name-part taxon-name-part-type="species" reg="carnifex">carnifex</tp:taxon-name-part></tp:taxon-name></italic> above is thus based only on these Myanmarese specimens.</p></tp:treatment-sec><tp:treatment-sec><!--Section generated to contain objects referenced in tp:taxon-treatment.--><fig id="F2" position="float" orientation="portrait"><object-id xmlns:xlink="http://www.w3.org/1999/xlink" content-type="doi" xlink:type="simple">10.3897/zookeys.1215.130919.figure2</object-id><object-id xmlns:xlink="http://www.w3.org/1999/xlink" content-type="arpha" xlink:type="simple">33D83EEE-D78F-5688-AB10-75F4AD8FCBC8</object-id><label>Figure 2.</label><caption><p><italic><tp:taxon-name><tp:taxon-name-part taxon-name-part-type="genus" reg="Rhopalomeris">Rhopalomeris</tp:taxon-name-part><tp:taxon-name-part taxon-name-part-type="species" reg="carnifex">carnifex</tp:taxon-name-part></tp:taxon-name></italic> (Pocock, 1889), ♂ specimen from Kala Island <bold>A–C</bold> dorsal, lateral, and ventral views. Scale bars: 5 mm.</p></caption><graphic xmlns:xlink="http://www.w3.org/1999/xlink" xlink:href="zookeys-1215-235_article-130919__-g002.jpg" position="float" orientation="portrait" xlink:type="simple" id="oo_1154980.jpg"><uri content-type="original_file" xlink:type="simple">https://binary.pensoft.net/fig/1154980</uri></graphic></fig><fig id="F1" position="float" orientation="portrait"><object-id xmlns:xlink="http://www.w3.org/1999/xlink" content-type="doi" xlink:type="simple">10.3897/zookeys.1215.130919.figure1</object-id><object-id xmlns:xlink="http://www.w3.org/1999/xlink" content-type="arpha" xlink:type="simple">DFE49904-0D6F-5396-8501-AF90D25185F8</object-id><label>Figure 1.</label><caption><p>Distributions of all seven currently known <italic><tp:taxon-name><tp:taxon-name-part taxon-name-part-type="genus" reg="Rhopalomeris">Rhopalomeris</tp:taxon-name-part></tp:taxon-name></italic> species. Open triangles <italic><tp:taxon-name><tp:taxon-name-part taxon-name-part-type="genus" reg="Rhopalomeris">Rhopalomeris</tp:taxon-name-part><tp:taxon-name-part taxon-name-part-type="species" reg="sauda">sauda</tp:taxon-name-part></tp:taxon-name></italic> Nguyen, Sierwald &amp; Marek, 2019; filled circle <italic><tp:taxon-name><tp:taxon-name-part taxon-name-part-type="genus" reg="Rhopalomeris">Rhopalomeris</tp:taxon-name-part><tp:taxon-name-part taxon-name-part-type="species" reg="nagao">nagao</tp:taxon-name-part></tp:taxon-name></italic> Nguyen, Nguyen &amp; Eguchi, 2021; inverted filled triangle <italic><tp:taxon-name><tp:taxon-name-part taxon-name-part-type="genus" reg="Rhopalomeris">Rhopalomeris</tp:taxon-name-part><tp:taxon-name-part taxon-name-part-type="species" reg="tonkinensis">tonkinensis</tp:taxon-name-part></tp:taxon-name></italic> Silvestri, 1917; crossed circle <italic><tp:taxon-name><tp:taxon-name-part taxon-name-part-type="genus" reg="Rhopalomeris">Rhopalomeris</tp:taxon-name-part><tp:taxon-name-part taxon-name-part-type="species" reg="nigroflava">nigroflava</tp:taxon-name-part></tp:taxon-name></italic> sp. nov.; filled squares <italic><tp:taxon-name><tp:taxon-name-part taxon-name-part-type="genus" reg="Rhopalomeris">Rhopalomeris</tp:taxon-name-part><tp:taxon-name-part taxon-name-part-type="species" reg="carnifex">carnifex</tp:taxon-name-part></tp:taxon-name></italic> (Pocock, 1889); red square Elphinstone Island; green square Kala Island; open circle <italic><tp:taxon-name><tp:taxon-name-part taxon-name-part-type="genus" reg="Rhopalomeris">Rhopalomeris</tp:taxon-name-part><tp:taxon-name-part taxon-name-part-type="species" reg="variegata">variegata</tp:taxon-name-part></tp:taxon-name></italic> Golovatch, 2016; open diamond <italic><tp:taxon-name><tp:taxon-name-part taxon-name-part-type="genus" reg="Rhopalomeris">Rhopalomeris</tp:taxon-name-part><tp:taxon-name-part taxon-name-part-type="species" reg="monacha">monacha</tp:taxon-name-part></tp:taxon-name></italic> Silvestri, 1917.</p></caption><graphic xmlns:xlink="http://www.w3.org/1999/xlink" xlink:href="zookeys-1215-235_article-130919__-g001.jpg" position="float" orientation="portrait" xlink:type="simple" id="oo_1154979.jpg"><uri content-type="original_file" xlink:type="simple">https://binary.pensoft.net/fig/1154979</uri></graphic></fig></tp:treatment-sec><ref-list><ref id="B39"><mixed-citation xmlns:xlink="http://www.w3.org/1999/xlink" xlink:type="simple"><person-group><name name-style="western"><surname>Pocock</surname><given-names>RI</given-names></name></person-group> (<year>1890</year>) On the myriapods of Burma. Pt. 1. Report on the <tp:taxon-name><tp:taxon-name-part taxon-name-part-type="superorder">Oniscomorpha</tp:taxon-name-part></tp:taxon-name> collected by Sig. L. Fea, by Mr. L. W. Oates and by the late Sig. G.B. Comotto. Annali del Museo Civico di Storia Naturale di Genova, Series 2, 10: 399–432.</mixed-citation></ref><ref id="B1"><mixed-citation xmlns:xlink="http://www.w3.org/1999/xlink" xlink:type="simple"><person-group><name name-style="western"><surname>Attems</surname><given-names>C</given-names></name></person-group> (<year>1914</year>) Die indo-australischen Myriopoden. Archiv für Naturgeschichte 80A, 1–398.</mixed-citation></ref><ref id="B15"><mixed-citation xmlns:xlink="http://www.w3.org/1999/xlink" xlink:type="simple"><person-group><name name-style="western"><surname>Hoffman</surname><given-names>RL</given-names></name></person-group> (<year>1980</year>) <source>Classification of the <tp:taxon-name><tp:taxon-name-part taxon-name-part-type="class">Diplopoda</tp:taxon-name-part></tp:taxon-name>.</source><publisher-name>Muséum d‘Histoire Naturelle</publisher-name>, <publisher-loc>Genève, Switzerland</publisher-loc>, <size units="page">237 pp</size>.</mixed-citation></ref><ref id="B44"><mixed-citation xmlns:xlink="http://www.w3.org/1999/xlink" xlink:type="simple"><person-group><name name-style="western"><surname>Silvestri</surname><given-names>F</given-names></name></person-group> (<year>1917</year>) Contributions to a knowledge of the Oriental <tp:taxon-name><tp:taxon-name-part taxon-name-part-type="class">Diplopoda</tp:taxon-name-part></tp:taxon-name><tp:taxon-name><tp:taxon-name-part taxon-name-part-type="superorder">Oniscomorpha</tp:taxon-name-part></tp:taxon-name>, I. The family <tp:taxon-name><tp:taxon-name-part taxon-name-part-type="family">Glomeridae</tp:taxon-name-part></tp:taxon-name>. Records of the Indian Museum 13(3, 9): 103–151. <ext-link xlink:href="10.26515/rzsi/v13/i3/1917/163604" ext-link-type="doi" xlink:type="simple">https://doi.org/10.26515/rzsi/v13/i3/1917/163604</ext-link></mixed-citation></ref><ref id="B47"><mixed-citation xmlns:xlink="http://www.w3.org/1999/xlink" xlink:type="simple"><person-group><name name-style="western"><surname>Verhoeff</surname><given-names>KW</given-names></name></person-group> (<year>1910</year>) <article-title>Über Diplopoden. 41. Aufsatz: Indomalayische Glomeriden.</article-title><source>Sitzungsberichte der Gesellschaft Naturforschender Freunde zu Berlin</source><volume>1910</volume>(<issue>5</issue>): <fpage>240</fpage>–<lpage>249</lpage>.</mixed-citation></ref><ref id="B2"><mixed-citation xmlns:xlink="http://www.w3.org/1999/xlink" xlink:type="simple"><person-group><name name-style="western"><surname>Attems</surname><given-names>C</given-names></name></person-group> (<year>1936</year>) <article-title><tp:taxon-name><tp:taxon-name-part taxon-name-part-type="class">Diplopoda</tp:taxon-name-part></tp:taxon-name> of India.</article-title><source>Memoirs of the Indian Museum</source><volume>11</volume>(<issue>4</issue>): <fpage>133</fpage>–<lpage>323</lpage>.</mixed-citation></ref><ref id="B6"><mixed-citation xmlns:xlink="http://www.w3.org/1999/xlink" xlink:type="simple"><person-group><name name-style="western"><surname>Enghoff</surname><given-names>H</given-names></name></person-group> (<year>2005</year>) <article-title>The millipedes of Thailand (<tp:taxon-name><tp:taxon-name-part taxon-name-part-type="class">Diplopoda</tp:taxon-name-part></tp:taxon-name>).</article-title><source>Steenstrupia</source><volume>29</volume>(<issue>1</issue>): <fpage>87</fpage>–<lpage>103</lpage>.</mixed-citation></ref><ref id="B5"><mixed-citation xmlns:xlink="http://www.w3.org/1999/xlink" xlink:type="simple"><person-group><name name-style="western"><surname>Decker</surname><given-names>P</given-names></name></person-group> (<year>2010</year>) <article-title>Contributions to the myriapod fauna of Thailand—New records of millipedes and centipedes from Thailand (<tp:taxon-name><tp:taxon-name-part taxon-name-part-type="subphylum">Myriapoda</tp:taxon-name-part></tp:taxon-name>: <tp:taxon-name><tp:taxon-name-part taxon-name-part-type="class">Diplopoda</tp:taxon-name-part></tp:taxon-name>, <tp:taxon-name><tp:taxon-name-part taxon-name-part-type="class">Chilopoda</tp:taxon-name-part></tp:taxon-name>).</article-title><source>Schubartiana</source><volume>4</volume>: <fpage>23</fpage>–<lpage>34</lpage>.</mixed-citation></ref><ref id="B13"><mixed-citation xmlns:xlink="http://www.w3.org/1999/xlink" xlink:type="simple"><person-group><name name-style="western"><surname>Golovatch</surname><given-names>SI</given-names></name><name name-style="western"><surname>Hoffman</surname><given-names>RL</given-names></name><name name-style="western"><surname>Chang</surname><given-names>HW</given-names></name></person-group> (<year>2011</year>) <article-title>Identity of <italic><tp:taxon-name><tp:taxon-name-part taxon-name-part-type="genus">Glomeris</tp:taxon-name-part><tp:taxon-name-part taxon-name-part-type="species">bicolor</tp:taxon-name-part></tp:taxon-name></italic> Wood, 1865, and the status of the generic names <italic><tp:taxon-name><tp:taxon-name-part taxon-name-part-type="genus">Hyleoglomeris</tp:taxon-name-part></tp:taxon-name></italic> Verhoeff, 1910 and <italic><tp:taxon-name><tp:taxon-name-part taxon-name-part-type="genus">Rhopalomeris</tp:taxon-name-part></tp:taxon-name></italic> Verhoeff, 1906 (<tp:taxon-name><tp:taxon-name-part taxon-name-part-type="class">Diplopoda</tp:taxon-name-part></tp:taxon-name>, <tp:taxon-name><tp:taxon-name-part taxon-name-part-type="family">Glomeridae</tp:taxon-name-part></tp:taxon-name>).</article-title><source>Tropical Natural History</source><volume>11</volume>(<issue>1</issue>): <fpage>1</fpage>–<lpage>8</lpage>.</mixed-citation></ref><ref id="B11"><mixed-citation xmlns:xlink="http://www.w3.org/1999/xlink" xlink:type="simple"><person-group><name name-style="western"><surname>Golovatch</surname><given-names>SI</given-names></name><name name-style="western"><surname>Semenyuk</surname><given-names>II</given-names></name></person-group> (<year>2016</year>) <article-title>Two new species of the millipede family <tp:taxon-name><tp:taxon-name-part taxon-name-part-type="family">Glomeridae</tp:taxon-name-part></tp:taxon-name> from Vietnam (<tp:taxon-name><tp:taxon-name-part taxon-name-part-type="class">Diplopoda</tp:taxon-name-part></tp:taxon-name>: <tp:taxon-name><tp:taxon-name-part taxon-name-part-type="order">Glomerida</tp:taxon-name-part></tp:taxon-name>).</article-title><source>Russian Entomological Journal</source><volume>25</volume>(<issue>4</issue>): <fpage>411</fpage>–<lpage>416</lpage>. <ext-link xlink:href="10.15298/rusentj.25.4.11" ext-link-type="doi" xlink:type="simple">https://doi.org/10.15298/rusentj.25.4.11</ext-link></mixed-citation></ref><ref id="B24"><mixed-citation xmlns:xlink="http://www.w3.org/1999/xlink" xlink:type="simple"><person-group><name name-style="western"><surname>Likhitrakarn</surname><given-names>N</given-names></name><name name-style="western"><surname>Golovatch</surname><given-names>SI</given-names></name><name name-style="western"><surname>Jirapatrasilp</surname><given-names>P</given-names></name><name name-style="western"><surname>Panha</surname><given-names>S</given-names></name></person-group> (<year>2017</year>) <article-title>A checklist of the millipedes (<tp:taxon-name><tp:taxon-name-part taxon-name-part-type="class">Diplopoda</tp:taxon-name-part></tp:taxon-name>) of Myanmar, with an updated list of Leonardo Fea’s collecting localities.</article-title><source>Zootaxa</source><volume>4350</volume>(<issue>1</issue>): <fpage>1</fpage>–<lpage>46</lpage>. <ext-link xlink:href="10.11646/zootaxa.4350.1.1" ext-link-type="doi" xlink:type="simple">https://doi.org/10.11646/zootaxa.4350.1.1</ext-link></mixed-citation></ref><ref id="B35"><mixed-citation xmlns:xlink="http://www.w3.org/1999/xlink" xlink:type="simple"><person-group><name name-style="western"><surname>Nguyen</surname><given-names>AD</given-names></name><name name-style="western"><surname>Sierwald</surname><given-names>P</given-names></name><name name-style="western"><surname>Marek</surname><given-names>PE</given-names></name></person-group> (<year>2019</year>) <article-title>The pill millipedes of Vietnam: A key to genera and descriptions of five new species (<tp:taxon-name><tp:taxon-name-part taxon-name-part-type="class">Diplopoda</tp:taxon-name-part></tp:taxon-name>: <tp:taxon-name><tp:taxon-name-part taxon-name-part-type="order">Glomerida</tp:taxon-name-part></tp:taxon-name>: <tp:taxon-name><tp:taxon-name-part taxon-name-part-type="family">Glomeridae</tp:taxon-name-part></tp:taxon-name>).</article-title><source>Raffles Bulletin of Zoology</source><volume>67</volume>: <fpage>260</fpage>–<lpage>297</lpage>. <ext-link xlink:href="10.26107/RBZ-2019-0020" ext-link-type="doi" xlink:type="simple">https://doi.org/10.26107/RBZ-2019-0020</ext-link></mixed-citation></ref><ref id="B38"><mixed-citation xmlns:xlink="http://www.w3.org/1999/xlink" xlink:type="simple"><person-group><name name-style="western"><surname>Pocock</surname><given-names>RI</given-names></name></person-group> (<year>1889</year>) <article-title>Contributions to the fauna of Mergui and its archipelago, Volume 1: <tp:taxon-name><tp:taxon-name-part taxon-name-part-type="above-genus">Myriopoda</tp:taxon-name-part></tp:taxon-name>.</article-title><source>Zoological Journal of the Linnean Society</source><volume>21</volume>(<issue>132</issue>): <fpage>287</fpage>–<lpage>303</lpage>. <ext-link xlink:href="10.1111/j.1096-3642.1889.tb00980.x" ext-link-type="doi" xlink:type="simple">https://doi.org/10.1111/j.1096-3642.1889.tb00980.x</ext-link></mixed-citation></ref><ref id="B46"><mixed-citation xmlns:xlink="http://www.w3.org/1999/xlink" xlink:type="simple"><person-group><name name-style="western"><surname>Verhoeff</surname><given-names>KW</given-names></name></person-group> (<year>1906</year>) <article-title>Über Diplopoden. 4.(24). Aufsatz: Zur Kenntnis der Glomeriden (zugleich Vorläufer einer <italic><tp:taxon-name><tp:taxon-name-part taxon-name-part-type="genus">Glomeris</tp:taxon-name-part></tp:taxon-name></italic>-Monographie). (Beiträge zur Systematik, Geographie, Entwicklung, vergleichenden Morphologie und Biologie).</article-title><source>Archiv für Naturgeschichte</source><volume>72</volume>: <fpage>107</fpage>–<lpage>226</lpage></mixed-citation></ref></ref-list></tp:taxon-treatment>
