# Supplementary material for: ﻿A new species of the pill millipede genus Rhopalomeris Verhoeff, 1906 (Diplopoda, Glomerida, Glomeridae) from Myanmar, and notes on Rhopalomeriscarnifex (Pocock, 1889)
Source: Zookeys. 2024 Oct 16;1215:235–57. doi: 10.3897/zookeys.1215.130919 (PMC11499670; doi:10.3897/zookeys.1215.130919)
Supplement: XML Treatment for Rhopalomeris monacha [file zookeys.1215.130919-treatment3.xml]

<!DOCTYPE tp:taxon-treatment
  PUBLIC "-//TaxonX//DTD Taxonomic Treatment Publishing DTD v0 20100105//EN" "tax-treatment-NSO.dtd">
<tp:taxon-treatment xmlns:tp="http://www.plazi.org/taxpub"><tp:treatment-meta><kwd-group><label>Taxon classification</label><kwd>
                <named-content content-type="kingdom">Animalia</named-content>
              </kwd></kwd-group><mixed-citation publication-type="journal"><person-group><name><surname>Likhitrakarn</surname><given-names>Natdanai</given-names></name><name><surname>Golovatch</surname><given-names>Sergei I.</given-names></name><name><surname>Srisonchai</surname><given-names>Ruttapon</given-names></name><name><surname>Jirapatrasilp</surname><given-names>Parin</given-names></name><name><surname>Sapparojpattana</surname><given-names>Pichsinee</given-names></name><name><surname>Jeratthitikul</surname><given-names>Ekgachai</given-names></name><name><surname>Panha</surname><given-names>Somsak</given-names></name><name><surname>Sutcharit</surname><given-names>Chirasak</given-names></name></person-group><article-title>﻿A new species of the pill millipede genus <italic><tp:taxon-name><tp:taxon-name-part taxon-name-part-type="genus" reg="Rhopalomeris">Rhopalomeris</tp:taxon-name-part></tp:taxon-name></italic> Verhoeff, 1906 (<tp:taxon-name><tp:taxon-name-part taxon-name-part-type="class">Diplopoda</tp:taxon-name-part></tp:taxon-name>, <tp:taxon-name><tp:taxon-name-part taxon-name-part-type="order">Glomerida</tp:taxon-name-part></tp:taxon-name>, <tp:taxon-name><tp:taxon-name-part taxon-name-part-type="family">Glomeridae</tp:taxon-name-part></tp:taxon-name>) from Myanmar, and notes on <italic><tp:taxon-name><tp:taxon-name-part taxon-name-part-type="genus" reg="Rhopalomeris">Rhopalomeris</tp:taxon-name-part><tp:taxon-name-part taxon-name-part-type="species" reg="carnifex">carnifex</tp:taxon-name-part></tp:taxon-name></italic> (Pocock, 1889)</article-title><source>Zookeys</source><day>16</day><month>10</month><year>2024</year><volume>1215</volume><fpage>235</fpage><lpage>257</lpage><pub-id pub-id-type="doi">10.3897/zookeys.1215.130919</pub-id></mixed-citation></tp:treatment-meta><tp:nomenclature><label>﻿</label><tp:taxon-name>
              <object-id xmlns:xlink="http://www.w3.org/1999/xlink" content-type="arpha" xlink:type="simple">9187E385-EBE1-525B-801C-1762A546B354</object-id>
              <tp:taxon-name-part taxon-name-part-type="genus" reg="Rhopalomeris">Rhopalomeris</tp:taxon-name-part>
              <tp:taxon-name-part taxon-name-part-type="species" reg="monacha">monacha</tp:taxon-name-part>
            </tp:taxon-name><tp:taxon-authority>Silvestri, 1917</tp:taxon-authority><tp:nomenclature-citation-list><tp:nomenclature-citation><tp:taxon-name>
                  <tp:taxon-name-part taxon-name-part-type="genus" reg="Rhopalomeris">Rhopalomeris</tp:taxon-name-part>
                </tp:taxon-name><comment>(<italic>s.s.</italic>) <tp:taxon-name><tp:taxon-name-part taxon-name-part-type="genus" reg="Rhopalomeris"/><tp:taxon-name-part taxon-name-part-type="species" reg="monacha">monacha</tp:taxon-name-part></tp:taxon-name> Silvestri, 1917: 143 (D).</comment></tp:nomenclature-citation><tp:nomenclature-citation><tp:taxon-name>
                  <tp:taxon-name-part taxon-name-part-type="genus" reg="Rhopalomeris">Rhopalomeris</tp:taxon-name-part>
                  <tp:taxon-name-part taxon-name-part-type="species" reg="monacha">monacha</tp:taxon-name-part>
                </tp:taxon-name><comment>– <xref ref-type="bibr" rid="B13">Golovatch et al. 2011</xref>: 6 (M); <xref ref-type="bibr" rid="B11">Golovatch and Semenyuk 2016</xref>: 414 (M, K); <xref ref-type="bibr" rid="B35">Nguyen et al. 2019</xref>: 292 (M); 2021: 259 (M).</comment></tp:nomenclature-citation></tp:nomenclature-citation-list></tp:nomenclature><tp:treatment-sec sec-type="remarks" id="SECID0ETBAI"><title>Remarks.</title><p>This species was described from Perak State, western Malaysia (<xref ref-type="bibr" rid="B44">Silvestri 1917</xref>). The species remains known only from a female holotype (<xref ref-type="bibr" rid="B44">Silvestri 1917</xref>). Endemic to Malaysia.</p></tp:treatment-sec><ref-list><ref id="B13"><mixed-citation xmlns:xlink="http://www.w3.org/1999/xlink" xlink:type="simple"><person-group><name name-style="western"><surname>Golovatch</surname><given-names>SI</given-names></name><name name-style="western"><surname>Hoffman</surname><given-names>RL</given-names></name><name name-style="western"><surname>Chang</surname><given-names>HW</given-names></name></person-group> (<year>2011</year>) <article-title>Identity of <italic><tp:taxon-name><tp:taxon-name-part taxon-name-part-type="genus">Glomeris</tp:taxon-name-part><tp:taxon-name-part taxon-name-part-type="species">bicolor</tp:taxon-name-part></tp:taxon-name></italic> Wood, 1865, and the status of the generic names <italic><tp:taxon-name><tp:taxon-name-part taxon-name-part-type="genus">Hyleoglomeris</tp:taxon-name-part></tp:taxon-name></italic> Verhoeff, 1910 and <italic><tp:taxon-name><tp:taxon-name-part taxon-name-part-type="genus">Rhopalomeris</tp:taxon-name-part></tp:taxon-name></italic> Verhoeff, 1906 (<tp:taxon-name><tp:taxon-name-part taxon-name-part-type="class">Diplopoda</tp:taxon-name-part></tp:taxon-name>, <tp:taxon-name><tp:taxon-name-part taxon-name-part-type="family">Glomeridae</tp:taxon-name-part></tp:taxon-name>).</article-title><source>Tropical Natural History</source><volume>11</volume>(<issue>1</issue>): <fpage>1</fpage>–<lpage>8</lpage>.</mixed-citation></ref><ref id="B11"><mixed-citation xmlns:xlink="http://www.w3.org/1999/xlink" xlink:type="simple"><person-group><name name-style="western"><surname>Golovatch</surname><given-names>SI</given-names></name><name name-style="western"><surname>Semenyuk</surname><given-names>II</given-names></name></person-group> (<year>2016</year>) <article-title>Two new species of the millipede family <tp:taxon-name><tp:taxon-name-part taxon-name-part-type="family">Glomeridae</tp:taxon-name-part></tp:taxon-name> from Vietnam (<tp:taxon-name><tp:taxon-name-part taxon-name-part-type="class">Diplopoda</tp:taxon-name-part></tp:taxon-name>: <tp:taxon-name><tp:taxon-name-part taxon-name-part-type="order">Glomerida</tp:taxon-name-part></tp:taxon-name>).</article-title><source>Russian Entomological Journal</source><volume>25</volume>(<issue>4</issue>): <fpage>411</fpage>–<lpage>416</lpage>. <ext-link xlink:href="10.15298/rusentj.25.4.11" ext-link-type="doi" xlink:type="simple">https://doi.org/10.15298/rusentj.25.4.11</ext-link></mixed-citation></ref><ref id="B35"><mixed-citation xmlns:xlink="http://www.w3.org/1999/xlink" xlink:type="simple"><person-group><name name-style="western"><surname>Nguyen</surname><given-names>AD</given-names></name><name name-style="western"><surname>Sierwald</surname><given-names>P</given-names></name><name name-style="western"><surname>Marek</surname><given-names>PE</given-names></name></person-group> (<year>2019</year>) <article-title>The pill millipedes of Vietnam: A key to genera and descriptions of five new species (<tp:taxon-name><tp:taxon-name-part taxon-name-part-type="class">Diplopoda</tp:taxon-name-part></tp:taxon-name>: <tp:taxon-name><tp:taxon-name-part taxon-name-part-type="order">Glomerida</tp:taxon-name-part></tp:taxon-name>: <tp:taxon-name><tp:taxon-name-part taxon-name-part-type="family">Glomeridae</tp:taxon-name-part></tp:taxon-name>).</article-title><source>Raffles Bulletin of Zoology</source><volume>67</volume>: <fpage>260</fpage>–<lpage>297</lpage>. <ext-link xlink:href="10.26107/RBZ-2019-0020" ext-link-type="doi" xlink:type="simple">https://doi.org/10.26107/RBZ-2019-0020</ext-link></mixed-citation></ref><ref id="B44"><mixed-citation xmlns:xlink="http://www.w3.org/1999/xlink" xlink:type="simple"><person-group><name name-style="western"><surname>Silvestri</surname><given-names>F</given-names></name></person-group> (<year>1917</year>) Contributions to a knowledge of the Oriental <tp:taxon-name><tp:taxon-name-part taxon-name-part-type="class">Diplopoda</tp:taxon-name-part></tp:taxon-name><tp:taxon-name><tp:taxon-name-part taxon-name-part-type="superorder">Oniscomorpha</tp:taxon-name-part></tp:taxon-name>, I. The family <tp:taxon-name><tp:taxon-name-part taxon-name-part-type="family">Glomeridae</tp:taxon-name-part></tp:taxon-name>. Records of the Indian Museum 13(3, 9): 103–151. <ext-link xlink:href="10.26515/rzsi/v13/i3/1917/163604" ext-link-type="doi" xlink:type="simple">https://doi.org/10.26515/rzsi/v13/i3/1917/163604</ext-link></mixed-citation></ref></ref-list></tp:taxon-treatment>
