# Supplementary material for: ﻿A new species of the pill millipede genus Rhopalomeris Verhoeff, 1906 (Diplopoda, Glomerida, Glomeridae) from Myanmar, and notes on Rhopalomeriscarnifex (Pocock, 1889)
Source: Zookeys. 2024 Oct 16;1215:235–57. doi: 10.3897/zookeys.1215.130919 (PMC11499670; doi:10.3897/zookeys.1215.130919)
Supplement: XML Treatment for Rhopalomeris variegata [file zookeys.1215.130919-treatment5.xml]

<!DOCTYPE tp:taxon-treatment
  PUBLIC "-//TaxonX//DTD Taxonomic Treatment Publishing DTD v0 20100105//EN" "tax-treatment-NSO.dtd">
<tp:taxon-treatment xmlns:tp="http://www.plazi.org/taxpub"><tp:treatment-meta><kwd-group><label>Taxon classification</label><kwd>
                <named-content content-type="kingdom">Animalia</named-content>
              </kwd></kwd-group><mixed-citation publication-type="journal"><person-group><name><surname>Likhitrakarn</surname><given-names>Natdanai</given-names></name><name><surname>Golovatch</surname><given-names>Sergei I.</given-names></name><name><surname>Srisonchai</surname><given-names>Ruttapon</given-names></name><name><surname>Jirapatrasilp</surname><given-names>Parin</given-names></name><name><surname>Sapparojpattana</surname><given-names>Pichsinee</given-names></name><name><surname>Jeratthitikul</surname><given-names>Ekgachai</given-names></name><name><surname>Panha</surname><given-names>Somsak</given-names></name><name><surname>Sutcharit</surname><given-names>Chirasak</given-names></name></person-group><article-title>﻿A new species of the pill millipede genus <italic><tp:taxon-name><tp:taxon-name-part taxon-name-part-type="genus" reg="Rhopalomeris">Rhopalomeris</tp:taxon-name-part></tp:taxon-name></italic> Verhoeff, 1906 (<tp:taxon-name><tp:taxon-name-part taxon-name-part-type="class">Diplopoda</tp:taxon-name-part></tp:taxon-name>, <tp:taxon-name><tp:taxon-name-part taxon-name-part-type="order">Glomerida</tp:taxon-name-part></tp:taxon-name>, <tp:taxon-name><tp:taxon-name-part taxon-name-part-type="family">Glomeridae</tp:taxon-name-part></tp:taxon-name>) from Myanmar, and notes on <italic><tp:taxon-name><tp:taxon-name-part taxon-name-part-type="genus" reg="Rhopalomeris">Rhopalomeris</tp:taxon-name-part><tp:taxon-name-part taxon-name-part-type="species" reg="carnifex">carnifex</tp:taxon-name-part></tp:taxon-name></italic> (Pocock, 1889)</article-title><source>Zookeys</source><day>16</day><month>10</month><year>2024</year><volume>1215</volume><fpage>235</fpage><lpage>257</lpage><pub-id pub-id-type="doi">10.3897/zookeys.1215.130919</pub-id></mixed-citation></tp:treatment-meta><tp:nomenclature><label>﻿</label><tp:taxon-name>
              <object-id xmlns:xlink="http://www.w3.org/1999/xlink" content-type="arpha" xlink:type="simple">47C0974C-D1B1-5BEB-A2A0-DE4E0D1C2C9D</object-id>
              <tp:taxon-name-part taxon-name-part-type="genus" reg="Rhopalomeris">Rhopalomeris</tp:taxon-name-part>
              <tp:taxon-name-part taxon-name-part-type="species" reg="variegata">variegata</tp:taxon-name-part>
            </tp:taxon-name><tp:taxon-authority>Golovatch &amp; Semenyuk, 2016</tp:taxon-authority><tp:nomenclature-citation-list><tp:nomenclature-citation><tp:taxon-name>
                  <tp:taxon-name-part taxon-name-part-type="genus" reg="Rhopalomeris">Rhopalomeris</tp:taxon-name-part>
                  <tp:taxon-name-part taxon-name-part-type="species" reg="variegata">variegata</tp:taxon-name-part>
                </tp:taxon-name><comment>Golovatch &amp; Semenyuk, 2016: 411 (D, K).</comment></tp:nomenclature-citation><tp:nomenclature-citation><tp:taxon-name>
                  <tp:taxon-name-part taxon-name-part-type="genus" reg="Rhopalomeris">Rhopalomeris</tp:taxon-name-part>
                  <tp:taxon-name-part taxon-name-part-type="species" reg="variegata">variegata</tp:taxon-name-part>
                </tp:taxon-name><comment>– <xref ref-type="bibr" rid="B10">Golovatch 2017</xref>: 199 (D, R); <xref ref-type="bibr" rid="B35">Nguyen et al. 2019</xref>: 263 (L, M); 2021: 259 (M).</comment></tp:nomenclature-citation></tp:nomenclature-citation-list></tp:nomenclature><tp:treatment-sec sec-type="remarks" id="SECID0EUHAI"><title>Remarks.</title><p>This species was described from Vietnam, Gia Lai Province, Kon Chu Rang Nature Reserve, <named-content xmlns:xlink="http://www.w3.org/1999/xlink" content-type="dwc:verbatimCoordinates" xlink:type="simple"><named-content content-type="geo-json" specific-use="{&#34;type&#34;:&#34;Point&#34;,&#34;coordinates&#34;:[108.546389,14.515000]}" id="NCID0E4HAI" xlink:type="simple">14°30'54″N, 108°32'47″E</named-content></named-content>, ca 1,000 m a.s.l. (<xref ref-type="bibr" rid="B11">Golovatch and Semenyuk 2016</xref>) and later reported from Kon Tum Province, Kon Plong District, Bak Khe River, <named-content xmlns:xlink="http://www.w3.org/1999/xlink" content-type="dwc:verbatimCoordinates" xlink:type="simple"><named-content content-type="geo-json" specific-use="{&#34;type&#34;:&#34;Point&#34;,&#34;coordinates&#34;:[108.314700,14.724167]}" id="NCID0EIIAI" xlink:type="simple">14°43.450'N, 108°18.882'E</named-content></named-content>, ca 1,000–1,260 m a.s.l. (<xref ref-type="bibr" rid="B10">Golovatch 2017</xref>). Endemic to Vietnam.</p></tp:treatment-sec><ref-list><ref id="B10"><mixed-citation xmlns:xlink="http://www.w3.org/1999/xlink" xlink:type="simple"><person-group><name name-style="western"><surname>Golovatch</surname><given-names>SI</given-names></name></person-group> (<year>2017</year>) <article-title>Another two new species of the millipede family <tp:taxon-name><tp:taxon-name-part taxon-name-part-type="family">Glomeridae</tp:taxon-name-part></tp:taxon-name> from Vietnam, with a new record of <italic><tp:taxon-name><tp:taxon-name-part taxon-name-part-type="genus">Rhopalomeris</tp:taxon-name-part><tp:taxon-name-part taxon-name-part-type="species">variegata</tp:taxon-name-part></tp:taxon-name></italic> Golovatch et Semenyuk, 2016 from southern Vietnam (<tp:taxon-name><tp:taxon-name-part taxon-name-part-type="class">Diplopoda</tp:taxon-name-part></tp:taxon-name>: <tp:taxon-name><tp:taxon-name-part taxon-name-part-type="order">Glomerida</tp:taxon-name-part></tp:taxon-name>).</article-title><source>Russian Entomological Journal</source><volume>26</volume>(<issue>2</issue>): <fpage>195</fpage>–<lpage>202</lpage>. <ext-link xlink:href="10.15298/rusentj.26.2.10" ext-link-type="doi" xlink:type="simple">https://doi.org/10.15298/rusentj.26.2.10</ext-link></mixed-citation></ref><ref id="B35"><mixed-citation xmlns:xlink="http://www.w3.org/1999/xlink" xlink:type="simple"><person-group><name name-style="western"><surname>Nguyen</surname><given-names>AD</given-names></name><name name-style="western"><surname>Sierwald</surname><given-names>P</given-names></name><name name-style="western"><surname>Marek</surname><given-names>PE</given-names></name></person-group> (<year>2019</year>) <article-title>The pill millipedes of Vietnam: A key to genera and descriptions of five new species (<tp:taxon-name><tp:taxon-name-part taxon-name-part-type="class">Diplopoda</tp:taxon-name-part></tp:taxon-name>: <tp:taxon-name><tp:taxon-name-part taxon-name-part-type="order">Glomerida</tp:taxon-name-part></tp:taxon-name>: <tp:taxon-name><tp:taxon-name-part taxon-name-part-type="family">Glomeridae</tp:taxon-name-part></tp:taxon-name>).</article-title><source>Raffles Bulletin of Zoology</source><volume>67</volume>: <fpage>260</fpage>–<lpage>297</lpage>. <ext-link xlink:href="10.26107/RBZ-2019-0020" ext-link-type="doi" xlink:type="simple">https://doi.org/10.26107/RBZ-2019-0020</ext-link></mixed-citation></ref><ref id="B11"><mixed-citation xmlns:xlink="http://www.w3.org/1999/xlink" xlink:type="simple"><person-group><name name-style="western"><surname>Golovatch</surname><given-names>SI</given-names></name><name name-style="western"><surname>Semenyuk</surname><given-names>II</given-names></name></person-group> (<year>2016</year>) <article-title>Two new species of the millipede family <tp:taxon-name><tp:taxon-name-part taxon-name-part-type="family">Glomeridae</tp:taxon-name-part></tp:taxon-name> from Vietnam (<tp:taxon-name><tp:taxon-name-part taxon-name-part-type="class">Diplopoda</tp:taxon-name-part></tp:taxon-name>: <tp:taxon-name><tp:taxon-name-part taxon-name-part-type="order">Glomerida</tp:taxon-name-part></tp:taxon-name>).</article-title><source>Russian Entomological Journal</source><volume>25</volume>(<issue>4</issue>): <fpage>411</fpage>–<lpage>416</lpage>. <ext-link xlink:href="10.15298/rusentj.25.4.11" ext-link-type="doi" xlink:type="simple">https://doi.org/10.15298/rusentj.25.4.11</ext-link></mixed-citation></ref></ref-list></tp:taxon-treatment>
