# Supplementary material for: ﻿A new species of the pill millipede genus Rhopalomeris Verhoeff, 1906 (Diplopoda, Glomerida, Glomeridae) from Myanmar, and notes on Rhopalomeriscarnifex (Pocock, 1889)
Source: Zookeys. 2024 Oct 16;1215:235–57. doi: 10.3897/zookeys.1215.130919 (PMC11499670; doi:10.3897/zookeys.1215.130919)
Supplement: XML Treatment for Rhopalomeris sauda [file zookeys.1215.130919-treatment6.xml]

<!DOCTYPE tp:taxon-treatment
  PUBLIC "-//TaxonX//DTD Taxonomic Treatment Publishing DTD v0 20100105//EN" "tax-treatment-NSO.dtd">
<tp:taxon-treatment xmlns:tp="http://www.plazi.org/taxpub"><tp:treatment-meta><kwd-group><label>Taxon classification</label><kwd>
                <named-content content-type="kingdom">Animalia</named-content>
              </kwd></kwd-group><mixed-citation publication-type="journal"><person-group><name><surname>Likhitrakarn</surname><given-names>Natdanai</given-names></name><name><surname>Golovatch</surname><given-names>Sergei I.</given-names></name><name><surname>Srisonchai</surname><given-names>Ruttapon</given-names></name><name><surname>Jirapatrasilp</surname><given-names>Parin</given-names></name><name><surname>Sapparojpattana</surname><given-names>Pichsinee</given-names></name><name><surname>Jeratthitikul</surname><given-names>Ekgachai</given-names></name><name><surname>Panha</surname><given-names>Somsak</given-names></name><name><surname>Sutcharit</surname><given-names>Chirasak</given-names></name></person-group><article-title>﻿A new species of the pill millipede genus <italic><tp:taxon-name><tp:taxon-name-part taxon-name-part-type="genus" reg="Rhopalomeris">Rhopalomeris</tp:taxon-name-part></tp:taxon-name></italic> Verhoeff, 1906 (<tp:taxon-name><tp:taxon-name-part taxon-name-part-type="class">Diplopoda</tp:taxon-name-part></tp:taxon-name>, <tp:taxon-name><tp:taxon-name-part taxon-name-part-type="order">Glomerida</tp:taxon-name-part></tp:taxon-name>, <tp:taxon-name><tp:taxon-name-part taxon-name-part-type="family">Glomeridae</tp:taxon-name-part></tp:taxon-name>) from Myanmar, and notes on <italic><tp:taxon-name><tp:taxon-name-part taxon-name-part-type="genus" reg="Rhopalomeris">Rhopalomeris</tp:taxon-name-part><tp:taxon-name-part taxon-name-part-type="species" reg="carnifex">carnifex</tp:taxon-name-part></tp:taxon-name></italic> (Pocock, 1889)</article-title><source>Zookeys</source><day>16</day><month>10</month><year>2024</year><volume>1215</volume><fpage>235</fpage><lpage>257</lpage><pub-id pub-id-type="doi">10.3897/zookeys.1215.130919</pub-id></mixed-citation></tp:treatment-meta><tp:nomenclature><label>﻿</label><tp:taxon-name>
              <object-id xmlns:xlink="http://www.w3.org/1999/xlink" content-type="arpha" xlink:type="simple">38CA835A-4D99-59F3-91D6-9062A63381E6</object-id>
              <tp:taxon-name-part taxon-name-part-type="genus" reg="Rhopalomeris">Rhopalomeris</tp:taxon-name-part>
              <tp:taxon-name-part taxon-name-part-type="species" reg="sauda">sauda</tp:taxon-name-part>
            </tp:taxon-name><tp:taxon-authority>Nguyen, Sierwald &amp; Marek, 2019</tp:taxon-authority><tp:nomenclature-citation-list><tp:nomenclature-citation><tp:taxon-name>
                  <tp:taxon-name-part taxon-name-part-type="genus" reg="Rhopalomeris">Rhopalomeris</tp:taxon-name-part>
                  <tp:taxon-name-part taxon-name-part-type="species" reg="sauda">sauda</tp:taxon-name-part>
                </tp:taxon-name><comment><xref ref-type="bibr" rid="B35">Nguyen et al., 2019</xref>: 292 (D, K).</comment></tp:nomenclature-citation><tp:nomenclature-citation><tp:taxon-name>
                  <tp:taxon-name-part taxon-name-part-type="genus" reg="Rhopalomeris">Rhopalomeris</tp:taxon-name-part>
                  <tp:taxon-name-part taxon-name-part-type="species" reg="sauda">sauda</tp:taxon-name-part>
                </tp:taxon-name><comment>– <xref ref-type="bibr" rid="B36">Nguyen et al. 2021</xref>: 259 (R, M, <abbrev xmlns:xlink="http://www.w3.org/1999/xlink" xlink:title="molecular information" id="ABBRID0EXKAI" xlink:type="simple">MI</abbrev>).</comment></tp:nomenclature-citation></tp:nomenclature-citation-list></tp:nomenclature><tp:treatment-sec sec-type="remarks" id="SECID0E2KAI"><title>Remarks.</title><p>This species was described from Vietnam, Bac Kan Province, Ba Be National Park, 400–500 m a.s.l.; Vinh Phuc Province, Phuc Yen Town, Ngoc Thanh Commune, Me Linh Station for Biodiversity, <named-content xmlns:xlink="http://www.w3.org/1999/xlink" content-type="dwc:verbatimCoordinates" xlink:type="simple"><named-content content-type="geo-json" specific-use="{&#34;type&#34;:&#34;Point&#34;,&#34;coordinates&#34;:[105.711900,21.385000]}" id="NCID0EELAI" xlink:type="simple">21.385°N, 105.7119°E</named-content></named-content>; Tam Dao district, Tam Dao National Park, <named-content xmlns:xlink="http://www.w3.org/1999/xlink" content-type="dwc:verbatimCoordinates" xlink:type="simple"><named-content content-type="geo-json" specific-use="{&#34;type&#34;:&#34;Point&#34;,&#34;coordinates&#34;:[105.647021,21.460945]}" id="NCID0EMLAI" xlink:type="simple">21.460945°N, 105.647021°E</named-content></named-content> (<xref ref-type="bibr" rid="B35">Nguyen et al. 2019</xref>); Tuyen Quang province, Cham Chu Nature Reserve; Ha Giang Province, Khau Ca Nature Reserve (<xref ref-type="bibr" rid="B36">Nguyen et al. 2021</xref>). Endemic to Vietnam.</p></tp:treatment-sec><ref-list><ref id="B35"><mixed-citation xmlns:xlink="http://www.w3.org/1999/xlink" xlink:type="simple"><person-group><name name-style="western"><surname>Nguyen</surname><given-names>AD</given-names></name><name name-style="western"><surname>Sierwald</surname><given-names>P</given-names></name><name name-style="western"><surname>Marek</surname><given-names>PE</given-names></name></person-group> (<year>2019</year>) <article-title>The pill millipedes of Vietnam: A key to genera and descriptions of five new species (<tp:taxon-name><tp:taxon-name-part taxon-name-part-type="class">Diplopoda</tp:taxon-name-part></tp:taxon-name>: <tp:taxon-name><tp:taxon-name-part taxon-name-part-type="order">Glomerida</tp:taxon-name-part></tp:taxon-name>: <tp:taxon-name><tp:taxon-name-part taxon-name-part-type="family">Glomeridae</tp:taxon-name-part></tp:taxon-name>).</article-title><source>Raffles Bulletin of Zoology</source><volume>67</volume>: <fpage>260</fpage>–<lpage>297</lpage>. <ext-link xlink:href="10.26107/RBZ-2019-0020" ext-link-type="doi" xlink:type="simple">https://doi.org/10.26107/RBZ-2019-0020</ext-link></mixed-citation></ref><ref id="B36"><mixed-citation xmlns:xlink="http://www.w3.org/1999/xlink" xlink:type="simple"><person-group><name name-style="western"><surname>Nguyen</surname><given-names>AD</given-names></name><name name-style="western"><surname>Nguyen</surname><given-names>SG</given-names></name><name name-style="western"><surname>Eguchi</surname><given-names>K</given-names></name></person-group> (<year>2021</year>) <article-title>A new <italic><tp:taxon-name><tp:taxon-name-part taxon-name-part-type="genus">Rhopalomeris</tp:taxon-name-part></tp:taxon-name></italic> species (<tp:taxon-name><tp:taxon-name-part taxon-name-part-type="class">Diplopoda</tp:taxon-name-part></tp:taxon-name>: <tp:taxon-name><tp:taxon-name-part taxon-name-part-type="order">Glomerida</tp:taxon-name-part></tp:taxon-name>: <tp:taxon-name><tp:taxon-name-part taxon-name-part-type="family">Glomeridae</tp:taxon-name-part></tp:taxon-name>), and notes on the phylogenetic relationships between glomeridans in Vietnam.</article-title><source>Zootaxa</source><volume>4927</volume>(<issue>2</issue>): <fpage>257</fpage>–<lpage>264</lpage>. <ext-link xlink:href="10.11646/zootaxa.4927.2.5" ext-link-type="doi" xlink:type="simple">https://doi.org/10.11646/zootaxa.4927.2.5</ext-link></mixed-citation></ref></ref-list></tp:taxon-treatment>
