# Supplementary material for: ﻿A new species of the pill millipede genus Rhopalomeris Verhoeff, 1906 (Diplopoda, Glomerida, Glomeridae) from Myanmar, and notes on Rhopalomeriscarnifex (Pocock, 1889)
Source: Zookeys. 2024 Oct 16;1215:235–57. doi: 10.3897/zookeys.1215.130919 (PMC11499670; doi:10.3897/zookeys.1215.130919)
Supplement: XML Treatment for Rhopalomeris nigroflava [file zookeys.1215.130919-treatment8.xml]

<!DOCTYPE tp:taxon-treatment
  PUBLIC "-//TaxonX//DTD Taxonomic Treatment Publishing DTD v0 20100105//EN" "tax-treatment-NSO.dtd">
<tp:taxon-treatment xmlns:tp="http://www.plazi.org/taxpub"><tp:treatment-meta><kwd-group><label>Taxon classification</label><kwd>
                <named-content content-type="kingdom">Animalia</named-content>
              </kwd></kwd-group><mixed-citation publication-type="journal"><person-group><name><surname>Likhitrakarn</surname><given-names>Natdanai</given-names></name><name><surname>Golovatch</surname><given-names>Sergei I.</given-names></name><name><surname>Srisonchai</surname><given-names>Ruttapon</given-names></name><name><surname>Jirapatrasilp</surname><given-names>Parin</given-names></name><name><surname>Sapparojpattana</surname><given-names>Pichsinee</given-names></name><name><surname>Jeratthitikul</surname><given-names>Ekgachai</given-names></name><name><surname>Panha</surname><given-names>Somsak</given-names></name><name><surname>Sutcharit</surname><given-names>Chirasak</given-names></name></person-group><article-title>﻿A new species of the pill millipede genus <italic><tp:taxon-name><tp:taxon-name-part taxon-name-part-type="genus" reg="Rhopalomeris">Rhopalomeris</tp:taxon-name-part></tp:taxon-name></italic> Verhoeff, 1906 (<tp:taxon-name><tp:taxon-name-part taxon-name-part-type="class">Diplopoda</tp:taxon-name-part></tp:taxon-name>, <tp:taxon-name><tp:taxon-name-part taxon-name-part-type="order">Glomerida</tp:taxon-name-part></tp:taxon-name>, <tp:taxon-name><tp:taxon-name-part taxon-name-part-type="family">Glomeridae</tp:taxon-name-part></tp:taxon-name>) from Myanmar, and notes on <italic><tp:taxon-name><tp:taxon-name-part taxon-name-part-type="genus" reg="Rhopalomeris">Rhopalomeris</tp:taxon-name-part><tp:taxon-name-part taxon-name-part-type="species" reg="carnifex">carnifex</tp:taxon-name-part></tp:taxon-name></italic> (Pocock, 1889)</article-title><source>Zookeys</source><day>16</day><month>10</month><year>2024</year><volume>1215</volume><fpage>235</fpage><lpage>257</lpage><pub-id pub-id-type="doi">10.3897/zookeys.1215.130919</pub-id></mixed-citation></tp:treatment-meta><tp:nomenclature><label>﻿</label><tp:taxon-name>
              <object-id xmlns:xlink="http://www.w3.org/1999/xlink" content-type="arpha" xlink:type="simple">114E10A8-13AD-515D-AFB0-D15F62D30F2B</object-id>
              <tp:taxon-name-part taxon-name-part-type="genus" reg="Rhopalomeris">Rhopalomeris</tp:taxon-name-part>
              <tp:taxon-name-part taxon-name-part-type="species" reg="nigroflava">nigroflava</tp:taxon-name-part>
              <object-id xmlns:xlink="http://www.w3.org/1999/xlink" content-type="zoobank" xlink:type="simple">https://zoobank.org/6D8B6CCE-FED1-49C9-9E20-ADD3FD6AF618</object-id>
            </tp:taxon-name><tp:taxon-authority>Likhitrakarn</tp:taxon-authority><tp:taxon-status xmlns:xlink="http://www.w3.org/1999/xlink" xlink:type="simple">sp. nov.</tp:taxon-status><xref ref-type="fig" rid="F4">Figs 4</xref><xref ref-type="fig" rid="F5">, 5</xref><xref ref-type="fig" rid="F6">, 6</xref></tp:nomenclature><tp:treatment-sec sec-type="material" id="SECID0E1PAI"><title>Material examined.</title><p><bold><italic>Holotype</italic></bold>: Myanmar – Kayin State • ♂; Linno Gu (Lateral small cave); <named-content xmlns:xlink="http://www.w3.org/1999/xlink" content-type="dwc:verbatimCoordinates" xlink:type="simple"><named-content content-type="geo-json" specific-use="{&#34;type&#34;:&#34;Point&#34;,&#34;coordinates&#34;:[97.610472,16.848028]}" id="NCID0EIQAI" xlink:type="simple">16°50'52.9"N, 097°36'37.7"E</named-content></named-content>; 25 Nov. 2015; F. Bréhier leg.; MY15-13/01-<abbrev xmlns:xlink="http://www.w3.org/1999/xlink" xlink:title="Museum of Zoology, Chulalongkorn University" id="ABBRID0ENQAI" xlink:type="simple">CUMZ</abbrev>-GLO093. <bold><italic>Paratypes</italic></bold>: Myanmar – Kayin State • 7 ♂♂ 5 ♀♀; same locality as holotype; MY15-13/01-<abbrev xmlns:xlink="http://www.w3.org/1999/xlink" xlink:title="Museum of Zoology, Chulalongkorn University" id="ABBRID0EUQAI" xlink:type="simple">CUMZ</abbrev>-GLO093) • 2 ♂♂ 2 ♀♀; same locality as holotype; <abbrev xmlns:xlink="http://www.w3.org/1999/xlink" xlink:title="Muséum national d’Histoire naturelle" id="ABBRID0EYQAI" xlink:type="simple">MNHN</abbrev>-MY15-13/01.</p></tp:treatment-sec><tp:treatment-sec sec-type="diagnosis" id="SECID0E3QAI"><title>Diagnosis.</title><p>Differs from other species of <italic><tp:taxon-name><tp:taxon-name-part taxon-name-part-type="genus" reg="Rhopalomeris">Rhopalomeris</tp:taxon-name-part></tp:taxon-name></italic> by the yellowish body with contrasting brown to blackish markings on terga 4–9 (Fig. <xref ref-type="fig" rid="F4">4A–F</xref>). Additionally, characterized by the smallest body sizes (5.1–9.7 mm in length and 2.6–4.7 mm in width), coupled with the telopod syncoxital lobe being slightly lower than lateral syncoxite horns. For further details, see key below.</p><fig id="F4" position="float" orientation="portrait"><object-id xmlns:xlink="http://www.w3.org/1999/xlink" content-type="doi" xlink:type="simple">10.3897/zookeys.1215.130919.figure4</object-id><object-id xmlns:xlink="http://www.w3.org/1999/xlink" content-type="arpha" xlink:type="simple">447CDB9A-3965-5C41-9109-4BD631AC3EA5</object-id><label>Figure 4.</label><caption><p><italic><tp:taxon-name><tp:taxon-name-part taxon-name-part-type="genus" reg="Rhopalomeris">Rhopalomeris</tp:taxon-name-part><tp:taxon-name-part taxon-name-part-type="species" reg="nigroflava">nigroflava</tp:taxon-name-part></tp:taxon-name></italic> sp. nov., <bold>A–C</bold> ♂ holotype in <bold>A</bold> dorsal <bold>B</bold> lateral and <bold>C</bold> ventral views <bold>D–F</bold> ♂ paratypes <bold>D, E</bold> dorsal and <bold>F</bold> ventral views. Scale bars: 0.2 mm.</p></caption><graphic xmlns:xlink="http://www.w3.org/1999/xlink" xlink:href="zookeys-1215-235_article-130919__-g004.jpg" position="float" orientation="portrait" xlink:type="simple" id="oo_1154982.jpg"><uri content-type="original_file" xlink:type="simple">https://binary.pensoft.net/fig/1154982</uri></graphic></fig></tp:treatment-sec><tp:treatment-sec sec-type="description" id="SECID0ETSAI"><title>Description.</title><p>Body length of unrolled holotype,7.3 mm, width 4.1 mm. Body length of unrolled paratypes, 5.6–9.3 mm (♂), 5.1–9.7 mm (♀), width 3.1–4.8 (♂), 2.6–4.7 mm (♀).</p><p>Color faded after nine years of preservation in alcohol (Fig. <xref ref-type="fig" rid="F4">4A–F</xref>): body yellowish to brown yellowish, with contrasting brown to blackish markings on terga 4–9 (Fig. <xref ref-type="fig" rid="F4">4A, B, D, E</xref>); lateral sides of terga 10, 11, and anal shield sometimes with a pair of small, faint, dark paramedian spots, these reaching neither caudal nor lateral edges (Fig. <xref ref-type="fig" rid="F4">4A, B, D, E</xref>); head, antennae and collum brown to dark brownish, only labrum, vertex and Tömösváry’s organ light brown; venter yellow brown to light yellowish; legs pale brown to brownish, with basal part of each podomere whitish (Fig. <xref ref-type="fig" rid="F4">4C, F</xref>).</p><p>Labrum sparsely setose (Figs <xref ref-type="fig" rid="F4">4C, F</xref>, <xref ref-type="fig" rid="F5">5A</xref>). Gnathochilarium with 2+2 palps subequal in length. Eyes blackish, with 6(7)+1 (♂) ommatidia (Fig. <xref ref-type="fig" rid="F5">5A</xref>), 6–(9)+1 ommatidia (♀), cornea convex and translucent. Antennomere 6 rather short, ~ 1.7–1.8× as long as its height, dorsal margin only slightly curved (Figs <xref ref-type="fig" rid="F4">4C</xref>, <xref ref-type="fig" rid="F5">5A, C</xref>). Disk of antennomere 7 beset with 22–28 small sensory cones apically (Fig. <xref ref-type="fig" rid="F5">5A, C</xref>), 16–26 small sensory cones apically (♀). Tömösváry’s organ typical, horseshoe-shaped, oblong-oval, elongate, ~ 1.6–1.7× as long as broad (Fig. <xref ref-type="fig" rid="F5">5A, C</xref>).</p><fig id="F5" position="float" orientation="portrait"><object-id xmlns:xlink="http://www.w3.org/1999/xlink" content-type="doi" xlink:type="simple">10.3897/zookeys.1215.130919.figure5</object-id><object-id xmlns:xlink="http://www.w3.org/1999/xlink" content-type="arpha" xlink:type="simple">A8935149-7F21-50E7-A4E7-37B51526D304</object-id><label>Figure 5.</label><caption><p><italic><tp:taxon-name><tp:taxon-name-part taxon-name-part-type="genus" reg="Rhopalomeris">Rhopalomeris</tp:taxon-name-part><tp:taxon-name-part taxon-name-part-type="species" reg="nigroflava">nigroflava</tp:taxon-name-part></tp:taxon-name></italic> sp. nov., ♂ holotype <bold>A</bold> head and anterior part of body, ventral view <bold>B</bold> thoracic shield, lateral view <bold>C</bold> left antenna, frontal view <bold>D</bold> leg 18, anterior view. Scale bars: 1 mm (<bold>A, B</bold>), 0.2 mm (<bold>C</bold>), 0.4 mm (<bold>D</bold>). Abbreviations: cxl coxal lobe, e eggs, hy hyposchism field, K caudomedial tubercle, sc schism, sn syncoxite notch, sx syncoxite.</p></caption><graphic xmlns:xlink="http://www.w3.org/1999/xlink" xlink:href="zookeys-1215-235_article-130919__-g005.jpg" position="float" orientation="portrait" xlink:type="simple" id="oo_1154983.jpg"><uri content-type="original_file" xlink:type="simple">https://binary.pensoft.net/fig/1154983</uri></graphic></fig><p>Collum as usual, with two transverse striae (Fig. <xref ref-type="fig" rid="F5">5A</xref>). Thoracic shield with a small hyposchism field not projecting past rear tergal margin (Fig. <xref ref-type="fig" rid="F5">5B</xref>). 7–9 mostly superficial striae, only lower 4 or 5 lying above schism, one level to schism, remaining 3 or 4 below schism, 6 or 7 complete, crossing the dorsum (Fig. <xref ref-type="fig" rid="F5">5B</xref>). Terga 3–7 rather broadly rounded laterally, with two or three striae starting above lateral edge, sometimes middle stria fading away mid-dorsally (Fig. <xref ref-type="fig" rid="F5">5B</xref>). Following terga in front of pygidium concave medially at caudal edge and with one or two striae starting above lateral edge. Male pygidium faintly concave medially at caudal edge (Fig. <xref ref-type="fig" rid="F4">4A, D, E</xref>).</p><p>♂ legs 17 (Fig. <xref ref-type="fig" rid="F6">6A–C</xref>) particularly strongly reduced, with a rather small to medium-sized, often irregularly rounded coxal lobe and a 4-segmented telopodite. Tarsus with 2–4 strong apical spines.</p><fig id="F6" position="float" orientation="portrait"><object-id xmlns:xlink="http://www.w3.org/1999/xlink" content-type="doi" xlink:type="simple">10.3897/zookeys.1215.130919.figure6</object-id><object-id xmlns:xlink="http://www.w3.org/1999/xlink" content-type="arpha" xlink:type="simple">C324D866-E34A-54C0-BE14-BBD914FF762E</object-id><label>Figure 6.</label><caption><p><italic><tp:taxon-name><tp:taxon-name-part taxon-name-part-type="genus" reg="Rhopalomeris">Rhopalomeris</tp:taxon-name-part><tp:taxon-name-part taxon-name-part-type="species" reg="nigroflava">nigroflava</tp:taxon-name-part></tp:taxon-name></italic> sp. nov., <bold>A, B</bold> ♂ paratypes <bold>C–F</bold> ♂ holotype <bold>A–C</bold> leg 17, anterior view <bold>D, E</bold> telopod, posterior and anterior views, respectively <bold>F, G</bold> tip of syncoxital lobes (without scaling). Scale bars: 0.2 mm. Abbreviations: cx coxa, cxl coxal lobe, fe femur, fp femoral process, ft femoral trichostele, pf prefemur, pft prefemoral trichostele of telopod, sh syncoxital horn of telopod, sl syncoxital lobe of telopod, ta tarsus, ti tibia, tp tibial process.</p></caption><graphic xmlns:xlink="http://www.w3.org/1999/xlink" xlink:href="zookeys-1215-235_article-130919__-g006.jpg" position="float" orientation="portrait" xlink:type="simple" id="oo_1154984.jpg"><uri content-type="original_file" xlink:type="simple">https://binary.pensoft.net/fig/1154984</uri></graphic></fig><p>♂ legs 18 (Fig. <xref ref-type="fig" rid="F5">5D</xref>) rather strongly reduced, with a rounded ogival syncoxital notch and a 4-segmented telopodite. Femur with a small, setose, caudomedial tubercle near apex. Tarsus with a small apical spine.</p><p>Telopods (= ♂ legs 19) (Fig. <xref ref-type="fig" rid="F6">6D–G</xref>) with a small subtrapeziform, narrowly and roundly emarginated syncoxital lobe, this being flanked by two setose syncoxite horns, each of the latter higher than syncoxital lobe (Fig. <xref ref-type="fig" rid="F6">6D, E</xref>) and crowned by a subapical setoid filament (Fig. <xref ref-type="fig" rid="F6">6F, G</xref>). Telopodite 4-segmented. Prefemur (Fig. <xref ref-type="fig" rid="F6">6E</xref>) rectangular, with a conspicuous, elongated, robust, tuberculiform, distomesal prefemoral trichostele; in anterior view, with a rounded tip, extending to about half or distal boundary of femur (Fig. <xref ref-type="fig" rid="F6">6E</xref>). Femur (Fig. <xref ref-type="fig" rid="F6">6D, E</xref>) rectangular, with a prominent, stout, relatively short femoral trichostele in anterior view, extending apically to ~ 1/2–3/4 prefemoral trichostele, in posterior view with a rounded, subtriangular femoral process, this being curved anterolaterally and gently tapering into an acuminate rounded tip distally (Fig. <xref ref-type="fig" rid="F6">6D, E</xref>). Tibia stout, gently tapering distally and curved apicobasally towards femoral process, with a rather large, distolateral tibial process strongly curved mesad (Fig. <xref ref-type="fig" rid="F6">6D, E</xref>), with a strong anterior seta in anterior view (Fig. <xref ref-type="fig" rid="F6">6D</xref>) near base of tibial process. Tarsus the smallest, subcylindrical, moderately sigmoid, strongly curved, narrowly rounded apically, with a robust and small terminal seta (Fig. <xref ref-type="fig" rid="F6">6D, E</xref>).</p></tp:treatment-sec><tp:treatment-sec sec-type="remarks" id="SECID0E3YAI"><title>Remarks.</title><p>It seems noteworthy that a female and two male (Fig. <xref ref-type="fig" rid="F5">5C</xref>) specimens were found guarding a clutch of eggs near its head, beneath the thoracic shield. This behavior deviates from the typical reproductive strategy so far known in the entire order <tp:taxon-name><tp:taxon-name-part taxon-name-part-type="order">Glomerida</tp:taxon-name-part></tp:taxon-name>, where females deposit eggs in specialized clay chambers and leave them to develop independently (<xref ref-type="bibr" rid="B45">Thomas et al. 1970</xref>; <xref ref-type="bibr" rid="B17">Janssen 2013</xref>). This is the first instance of paternal brood care observed in <tp:taxon-name><tp:taxon-name-part taxon-name-part-type="order">Glomerida</tp:taxon-name-part></tp:taxon-name>. Therefore, this newly discovered species presents fascinating traits worthy of a dedicated future study.</p></tp:treatment-sec><tp:treatment-sec sec-type="etymology" id="SECID0EYZAI"><title>Etymology.</title><p>The specific epithet <italic><tp:taxon-name><tp:taxon-name-part taxon-name-part-type="genus" reg="Rhopalomeris"/><tp:taxon-name-part taxon-name-part-type="species" reg="nigroflava">nigroflava</tp:taxon-name-part></tp:taxon-name></italic> is derived from the Latin <italic>niger</italic> meaning black and <italic>flavus</italic> meaning yellow, in reference to the dark bands on a yellowish dorsum, adjective in feminine gender.</p></tp:treatment-sec><ref-list><ref id="B45"><mixed-citation xmlns:xlink="http://www.w3.org/1999/xlink" xlink:type="simple"><person-group><name name-style="western"><surname>Thomas</surname><given-names>E</given-names></name><name name-style="western"><surname>Zahler</surname><given-names>SA</given-names></name><name name-style="western"><surname>Carrel</surname><given-names>JE</given-names></name><name name-style="western"><surname>Brown</surname><given-names>DJ</given-names></name></person-group> (<year>1970</year>) Absence of antimicrobial substances in the egg capsules of millipedes. Nature 225: 661. <ext-link xlink:href="10.1038/225661a0" ext-link-type="doi" xlink:type="simple">https://doi.org/10.1038/225661a0</ext-link></mixed-citation></ref><ref id="B17"><mixed-citation xmlns:xlink="http://www.w3.org/1999/xlink" xlink:type="simple"><person-group><name name-style="western"><surname>Janssen</surname><given-names>R</given-names></name></person-group> (<year>2013</year>) <article-title>A curious abnormally developed embryo of the pill millipede <italic><tp:taxon-name><tp:taxon-name-part taxon-name-part-type="genus">Glomeris</tp:taxon-name-part><tp:taxon-name-part taxon-name-part-type="species">marginata</tp:taxon-name-part></tp:taxon-name></italic> (Villers, 1789).</article-title><source>ZooKeys</source><volume>276</volume>: <fpage>67</fpage>–<lpage>75</lpage>. <ext-link xlink:href="10.3897/zookeys.276.4767" ext-link-type="doi" xlink:type="simple">https://doi.org/10.3897/zookeys.276.4767</ext-link></mixed-citation></ref></ref-list></tp:taxon-treatment>
